# Supplementary material for: Substrate Specificity of the Organic Cation Transporters MATE1 and MATE2K and Functional Overlap with OCT1 and OCT2
Source: J Med Chem. 2025 Jun 13;68(12):12473–92. doi: 10.1021/acs.jmedchem.5c00056 (PMC12207590; doi:10.1021/acs.jmedchem.5c00056)
Supplement: Supplementary file 2 [file jm5c00056_si_002.csv]

Substance	MATE1	SEM	MATE2	SEM	Therapeutic group	SMILES code	Molecular weight	logD 7.4	most basic pKa	TPSA
1-(3-Chlorophenyl)piperazine	1.27	0.16	0.89	0.21	Antidepressant	C1CN(CCN1)C2=CC(=CC=C2)Cl	196.7	0.71	8.83	15.3
1-(4-Chlorophenyl)biguanide	6.97	0.63	3.82	0.47	Antiinfective	C1=CC(=CC=C1N=C(N)N=C(N)N)Cl	211.7	-1.27	11.82	102.8
1,3-Diphenylguanidine	1.53	0.15	1.27	0.04	Experimental chemical	C1=CC=C(C=C1)NC(=NC2=CC=CC=C2)N	211.3	1.22	10.93	50.4
10-OH-Nortriptyline	1.17	0.16	1.14	0.11	Antidepressant	CNCC/C=C\1/C2=CC=CC=C2CC(C3=CC=CC=C31)O	279.4	0.35	10.47	32.3
17-Alpha-methyltestosterone	1.17	0.09	1.22	0.09	Steroid hormone	C[C@]12CCC(=O)C=C1CC[C@@H]3[C@@H]2CC[C@]4([C@H]3CC[C@]4(C)O)C	302.2	3.65		37.3
1-Methyl-4-phenylpyridinium	23.35	0.34	9.05	0.46	Experimental chemical	C[N+]1=CC=C(C=C1)C2=CC=CC=C2	170.2	-1.54		3.9
1-Methylxanthine	1.08	0.09	0.96	0.04	Xanthine derivative	CN1C(=O)C2=C(NC1=O)N=CN2	166.1	0.08		78.1
2,5-Dimethoxy-4-iodoamphetamine	1.28	0.09	1.16	0.03	Psychostimulant	CC(CC1=CC(=C(C=C1OC)I)OC)N	321.2	0.08	9.83	44.5
2-Dimethylaminoethanol	0.79	0.1	0.91	0.18	Experimental chemical	CN(C)CCO	89.1	-2.13	9.03	23.5
2-Methylamino-1-(3,4-methylendioxyphenyl)butan	1.35	0.13	1.24	0.04	Psychostimulant	CCC(CC1=CC2=C(C=C1)OCO2)NC	207.3	-0.34	10.28	30.5
2-Methylbutyrylcarnitine	0.61	0.05	1.24	0.14	Carnitine ester	CCC(C)C(=O)OC(CC(=O)[O-])C[N+](C)(C)C	245.3	-1.99		66.4
2-Phenylethylamine	1.39	0.1	1.43	0.07	Biogenic amine	C1=CC=C(C=C1)CCN	121.2	-0.94	9.82	26
3,4-Methylendioxy-N-methylamphetamine	1.14	0.08	1.18	0.08	Psychostimulant	CC(CC1=CC2=C(C=C1)OCO2)NC	193.2	-0.76	10.14	30.5
3-Iodothyronamine (T1AM)	1.36	0.19	1.07	0.16	Others	C1=CC(=CC=C1O)OC2=C(C=C(C=C2)CCN)I	355.2	1.31	10	55.5
3-Methoxymorphinan	1.14	0.13	1.19	0.18	Opioid	COC1=CC2=C(C[C@@H]3[C@H]4[C@@]2(CCCC4)CCN3)C=C1	257.4	0.43	10.22	21.3
3-Methoxy-p-tyramine	4.05	0.06	1.39	0.03	Endobiotic	COC1=C(C=CC(=C1)CCN)O	167.2	-1.31	9.62	55.5
4-Amino-1,8-naphthalimide	1.19	0.06	1.16	0.01	Oncology	C1=CC2=C(C=CC3=C2C(=C1)C(=O)NC3=O)N	212.2	0.84	2.64	72.2
4-Aminoantipyrine	2.16	0.47	1.38	0.1	Analgesic	CC1=C(C(=O)N(N1C)C2=CC=CC=C2)N	203.2	0.33	0.09	49.6
4-Hydroxydebrisoquine	9.59	0.46	3.34	0.05	Antihypertensive	C1C(C2=CC=CC=C2CN1C(=N)N)O	191.2	-2.27	12.34	73.3
4-Hydroxymexiletine	1.67	0.17	1.42	0.11	Antiarrhythmic	CC1=CC(=CC(=C1OCC(C)N)C)O	195.3	0.23	9.3	55.5
4-Methoxy-m-tyramine	3.09	0.19	1.19	0.02	Endobiotic	COC1=C(C=C(C=C1)CCN)O	167.2	-1.31	9.57	55.5
4-Methoxyphenethylamine	1.4	0.15	1.23	0.08	Endobiotic	COC1=CC=C(C=C1)CCN	151.2	-1.06	9.77	35.3
4-Methylaminoantipyrine	0.21	0.04	0.83	0.19	Analgesic	CC1=C(C(=O)N(N1C)C2=CC=CC=C2)NC	217.3	0.77	1.24	35.6
5,6-Methylenedioxy-2-aminoindane	1.14	0.05	1.24	0.04	Psychostimulant	C1C(CC2=CC3=C(C=C21)OCO3)N	177.2	-1.27	9.89	44.5
5,7-Dihydroxytryptamine	1.13	0.21	0.84	0.14	Experimental chemical	C1=C(C=C(C2=C1C(=CN2)CCN)O)O	192.2	-1	10.23	82.3
5-Aminoindazole	0.99	0.31	0.73	0.09	Experimental chemical	C1=CC2=C(C=C1N)C=NN2	133.2	0.47	3.4	54.7
5-Aminolevulinic acid	0.75	0.05	1.03	0.04	Endobiotic	C(CC(=O)O)C(=O)CN	131.1	-3.37	7.84	80.4
5-Methoxytryptamine	3.49	0.14	1.66	0.02	Endobiotic	COC1=CC2=C(C=C1)NC=C2CCN	190.2	-0.97	9.78	51
6-beta-Naltrexol	1.2	0.07	1.2	0.05	Opioid	C1C[C@]2([C@H]3CC4=C5[C@@]2(CCN3CC6CC6)[C@H]([C@@H]1O)OC5=C(C=C4)O)O	343.4	-0.28	8.69	73.2
6-Hydroxydopamine	1.05	0.15	1.24	0.04	Experimental chemical	C1=C(C(=CC(=C1O)O)O)CCN	169.2	-1.42	9.17	86.7
Abacavir	0.94	0.01	1.25	0.1	Antiviral	C1CC1NC2=C3C(=NC(=N2)N)N(C=N3)[C@@H]4C[C@@H](C=C4)CO	286.3	0.35	6.37	101.9
Abemaciclib	1.06	0.1	1.01	0.03	Oncology	CCN1CCN(CC1)CC2=CN=C(C=C2)NC3=NC=C(C(=N3)C4=CC5=C(C(=C4)F)N=C(N5C(C)C)C)F	506.6	3.36	8.4	75
Abrocitinib	1.09	0.01	1.19	0.16	JAK inhibitor	CCCS(=O)(=O)NC1CC(C1)N(C)C2=NC=NC3=C2C=CN3	323.4	0.46	7.55	99.4
Acebutolol	12.97	0.23	9.08	0.26	Beta blocker	CCCC(=O)NC1=CC(=C(C=C1)OCC(CNC(C)C)O)C(=O)C	336.4	-0.31	9.25	87.7
Aceclidine	1.26	0.2	1.08	0.16	(Anti)cholinergic	CC(=O)OC1CN2CCC1CC2	169.2	-1.48	9.17	29.5
Acetylcarnitine	0.58	0.02	1.1	0.15	Carnitine ester	CC(=O)O[C@H](CC(=O)[O-])C[N+](C)(C)C	203.2	-3.68		66.4
Aclidinium	4.73	1.31	1.17	0.32	(Anti)cholinergic	C1C[N+]2(CCC1[C@H](C2)OC(=O)C(C3=CC=CS3)(C4=CC=CS4)O)CCCOC5=CC=CC=C5	484.7	0.46		112.2
Aclidinium (S)	5.36	0.18	1.64	0.09	(Anti)cholinergic	C1C[N+]2(CCC1[C@H](C2)OC(=O)C(C3=CC=CS3)(C4=CC=CS4)O)CCCOC5=CC=CC=C5	484.7	0.46		112.2
Aconitine	1.13	0.06	1.32	0.09	Herbal	CCN1C[C@@]2([C@@H](C[C@@H]([C@@]34[C@@H]2[C@H]([C@@H](C31)[C@@]5([C@@H]6[C@H]4C[C@@]([C@@H]6OC(=O)C7=CC=CC=C7)([C@H]([C@@H]5O)OC)O)OC(=O)C)OC)OC)O)COC	645.7	-2.14	8.99	153.5
Acyclovir	3.25	0.42	2.69	0.42	Antiviral	C1=NC2=C(N1COCCO)N=C(NC2=O)N	225.2	-1.55	2.97	114.8
Agmatine	1.08	0.18	1.05	0.13	Biogenic amine	C(CCN=C(N)N)CN	130.2	-5.94	12.69	90.4
Agomelatine	0.95	0.11	1.16	0.04	Antidepressant	CC(=O)NCCC1=CC=CC2=C1C=C(C=C2)OC	243.3	2.04		38.3
Alfuzosine	1.61	0.07	1.26	0.06	Alpha1 blocker	CN(CCCNC(=O)C1CCCO1)C2=NC3=CC(=C(C=C3C(=N2)N)OC)OC	389.5	0.43	8.1	111.8
Aliskiren	1.81	0.14	2	0.23	Antihypertensive	CC(C)[C@@H](CC1=CC(=C(C=C1)OC)OCCCOC)C[C@@H]([C@H](C[C@@H](C(C)C)C(=O)NCC(C)(C)C(=O)N)O)N	551.8	1	9.57	146.1
Alizapride	3.68	0.16	2.64	0.22	Others	COC1=CC2=C(C=C1C(=O)NCC3CCCN3CC=C)NN=N2	315.4	0.26	8.58	83.1
Allopurinol	1.08	0.09	0.85	0.08	Others	C1=NNC2=C1C(=O)NC=N2	136.1	-0.9	2.02	70.1
Almotriptan	4.4	0.25	2.36	0.17	Triptan	CN(C)CCC1=CNC2=C1C=C(C=C2)CS(=O)(=O)N3CCCC3	335.5	-0.63	9.57	64.8
Alpha-methylnorepinephrine (-)	1.85	0.23	0.72	0.09	Sympathomimetic	CC([C@@H](C1=CC(=C(C=C1)O)O)O)N	183.2	-1.55	8.93	86.7
Alprenolol	1.19	0.01	1.16	0.02	Beta blocker	CC(C)NCC(COC1=CC=CC=C1CC=C)O	249.4	0.84	9.27	41.5
Amantadine	1.42	0.13	1.48	0.12	Antiviral	C1C2CC3CC1CC(C2)(C3)N	151.3	-1.28	10.46	26
Ambroxol	1	0.17	1.32	0.55	Others	C1CC(CCC1NCC2=C(C(=CC(=C2)Br)Br)N)O	378.1	1.04	9.01	58.3
Amifampridine	17.06	0.85	7.01	1.41	Others	C1=CN=CC(=C1N)N	109.1	-1.84	9.25	64.9
Amiloride	11.06	1.14	6.8	0.3	Diuretic	C1(=C(N=C(C(=N1)Cl)N)N)C(=O)N=C(N)N	229.6	-1.14	7.29	159.3
Amiodarone	1.72	0.28	2.21	0.27	Antiarrhythmic	CCCCC1=C(C2=CC=CC=C2O1)C(=O)C3=CC(=C(C(=C3)I)OCCN(CC)CC)I	645.3	5.95	9.08	42.7
Amisulpride	11.04	1	11.15	0.11	Antipsychotic	CCN1CCCC1CNC(=O)C2=CC(=C(C=C2OC)N)S(=O)(=O)CC	369.5	-0.68	8.28	110.1
Amisulpride (R)	8.46	0.84	7.4	0.85	Antipsychotic	CCN1CCCC1CNC(=O)C2=CC(=C(C=C2OC)N)S(=O)(=O)CC	369.5	-0.68	8.28	110.1
Amisulpride (S)	13.7	1.98	7.93	0.46	Antipsychotic	CCN1CCCC1CNC(=O)C2=CC(=C(C=C2OC)N)S(=O)(=O)CC	369.5	-0.68	8.28	110.1
Amitriptyline	1.13	0.04	1.03	0.04	Antidepressant	CN(C)CCC=C1C2=CC=CC=C2CCC3=CC=CC=C31	277.4	3.15	9.06	3.2
Amlodipine	1.23	0.02	1.13	0.02	Antihypertensive	CCOC(=O)C1=C(NC(=C(C1C2=CC=CC=C2Cl)C(=O)OC)C)COCCN	408.9	-0.24	9.28	99.9
Amoxapine	1.32	0.04	1.33	0.08	Antidepressant	C1CN(CCN1)C2=NC3=CC=CC=C3OC4=C2C=C(C=C4)Cl	313.8	1.64	8.83	36.9
Amoxicillin	1.82	0.12	0.67	0.27	Antibiotic	CC1([C@@H](N2[C@H](S1)[C@@H](C2=O)NC(=O)[C@@H](C3=CC=C(C=C3)O)N)C(=O)O)C	365.4	-2.67	7.22	158.3
Amphetamine	0.96	0.13	1.68	0.51	Psychostimulant	CC(CC1=CC=CC=C1)N	135.2	-0.69	10.04	26
APC366	19.12	1.06	1.41	0.07	Others	C1C[C@H](N(C1)C(=O)[C@H](CCCN=C(N)N)NC(=O)C2=C(C3=CC=CC=C3C=C2)O)C(=O)N	440.5	-0.18	11.37	177.1
Apixaban	1.24	0.02	1.15	0.13	Anticoagulant	COC1=CC=C(C=C1)N2C3=C(CCN(C3=O)C4=CC=C(C=C4)N5CCCCC5=O)C(=N2)C(=O)N	459.5	1.83		110.8
Apomorphine	1.05	0.13	1.02	0.11	Dopamine agonist	CN1CCC2=C3[C@H]1CC4=C(C3=CC=C2)C(=C(C=C4)O)O	267.3	2.59	7.73	43.7
Arcaine	40.2	2.16	16.29	0.23	Others	C(CCN=C(N)N)CN=C(N)N	172.2	-6.45	12.41	128.8
Aripiprazole	1.32	0.05	1.26	0.12	Antipsychotic	C1CC(=O)NC2=C1C=CC(=C2)OCCCCN3CCN(CC3)C4=C(C(=CC=C4)Cl)Cl	448.4	3.26	9.04	44.8
Articaine	1.26	0.04	1.59	0.2	Local anesthetic	CCCNC(C)C(=O)NC1=C(SC=C1C)C(=O)OC	284.4	1.94	8.68	67.4
Aspartame	1.26	0.24	1.07	0.18	Others	COC(=O)[C@H](CC1=CC=CC=C1)NC(=O)[C@H](CC(=O)O)N	294.3	-2.25	8.53	118.7
Atenolol	18.66	0.7	4.56	1.12	Beta blocker	CC(C)NCC(COC1=CC=C(C=C1)CC(=O)N)O	266.3	-1.43	9.27	84.6
Atenolol (R)	25.72	2	6.79	0.47	Beta blocker	CC(C)NCC(COC1=CC=C(C=C1)CC(=O)N)O	266.3	-1.43	9.27	84.6
Atenolol (S)	25.17	1.04	9.28	1.22	Beta blocker	CC(C)NCC(COC1=CC=C(C=C1)CC(=O)N)O	266.3	-1.43	9.27	84.6
Atomoxetine	1.12	0.09	1.18	0.08	Antidepressant	CC1=CC=CC=C1O[C@H](CCNC)C2=CC=CC=C2	255.4	1.83	9.4	21.3
Atomoxetine (S)	1.16	0.03	1.03	0.05	Antidepressant	CC1=CC=CC=C1O[C@H](CCNC)C2=CC=CC=C2	255.4	1.83	9.4	21.3
Atracurium	1.13	0.04	1.1	0.1	Muscle relaxant	C[N+]1(CCC2=CC(=C(C=C2C1CC3=CC(=C(C=C3)OC)OC)OC)OC)CCC(=O)OCCCCCOC(=O)CC[N+]4(CCC5=CC(=C(C=C5C4CC6=CC(=C(C=C6)OC)OC)OC)OC)C	929.2	-0.96		126.4
Atropine	2.27	0.85	1.67	0.29	(Anti)cholinergic	CN1[C@@H]2CC[C@H]1CC(C2)OC(=O)C(CO)C3=CC=CC=C3	289.4	-0.21	9.19	49.8
Baclofen	1.45	0.28	1.05	0.03	Others	C1=CC(=CC=C1C(CC(=O)O)CN)Cl	213.7	-0.78	9.72	63.3
Bambuterol	1.52	0.11	1.21	0.08	Sympathomimetic	CC(C)(C)NCC(C1=CC(=CC(=C1)OC(=O)N(C)C)OC(=O)N(C)C)O	367.4	-0.7	9.52	91.3
Baricitinib	0.82	0.15	1.04	0.18	JAK inhibitor	CCS(=O)(=O)N1CC(C1)(CC#N)N2C=C(C=N2)C3=C4C=CNC4=NC=N3	371.4	-0.19	5.01	128.9
Befunolol	1.39	0.02	1.38	0.13	Beta blocker	CC(C)NCC(COC1=CC=CC2=C1OC(=C2)C(=O)C)O	291.3	-0.61	9.26	71.7
Benzyltriethylammonium	25.63	0.13	4.52	0.09	Experimental chemical	CC[N+](CC)(CC)CC1=CC=CC=C1	192.3	-1.18		0
Berberine	8.83	0.12	4.4	0.25	Herbal	COC1=C(C2=C[N+]3=C(C=C2C=C1)C4=CC5=C(C=C4CC3)OCO5)OC	336.4	-1.28		40.8
Betahistine	1.9	0.06	1.19	0.11	Antihistaminic	CNCCC1=CC=CC=N1	136.2	-1.68	9.77	24.9
Betaine	0.8	0.05	1.07	0.07	Endobiotic	C[N+](C)(C)CC(=O)[O-]	117.2	-3.72		40.1
Betaxolol	1.37	0.09	1.43	0.28	Beta blocker	CC(C)NCC(COC1=CC=C(C=C1)CCOCC2CC2)O	307.4	0.68	9.27	50.7
Bethanechol	0.23	0.01	0.97	0.05	(Anti)cholinergic	CC(C[N+](C)(C)C)OC(=O)N	161.2	-4.14		52.3
Bicifadine	1.17	0.09	1.31	0.02	Antidepressant	CC1=CC=C(C=C1)C23CC2CNC3	173.3	-0.11	9.6	12
Biotin	1.24	0.18	1.18	0.06	Vitamin	C1[C@H]2[C@@H]([C@@H](S1)CCCCC(=O)O)NC(=O)N2	244.3	-2.57		103.7
Biperiden	1.24	0.06	1.15	0.02	(Anti)cholinergic	C1CCN(CC1)CCC(C2CC3CC2C=C3)(C4=CC=CC=C4)O	311.5	1.52	9.43	23.5
Bisnorephedrine	1.42	0.15	1.3	0.1	Sympathomimetic	C1=CC=C(C=C1)C(CN)O	137.2	-1.22	9.1	46.3
Bisnorephedrine (R)	1.45	0.05	1.16	0.05	Experimental chemical	C1=CC=C(C=C1)C(CN)O	137.2	-1.22	9.1	46.3
Bisoprolol	1.23	0.04	1.05	0.06	Beta blocker	CC(C)NCC(COC1=CC=C(C=C1)COCCOC(C)C)O	325.4	0.34	9.27	60
Bitolterol	0.38	0.19	0.57	0.16	Beta blocker	CC1=CC=C(C=C1)C(=O)OC2=C(C=C(C=C2)C(CNC(C)(C)C)O)OC(=O)C3=CC=C(C=C3)C	461.6	4.15	9.59	84.9
Bortezomib	1.2	0.04	1.1	0.04	Oncology	B([C@H](CC(C)C)NC(=O)[C@H](CC1=CC=CC=C1)NC(=O)C2=NC=CN=C2)(O)O	384.2	1.51	0.7	124.4
Brofaromine	1.34	0.06	1.11	0.07	MAO inhibitor	COC1=CC(=C2C(=C1)C=C(O2)C3CCNCC3)Br	310.2	0.33	9.82	34.4
Bromocriptine	1.58	0.08	1.48	0.05	Dopamine agonist	CC(C)C[C@H]1C(=O)N2CCC[C@H]2[C@]3(N1C(=O)[C@](O3)(C(C)C)NC(=O)[C@H]4CN([C@@H]5CC6=C(NC7=CC=CC(=C67)C5=C4)Br)C)O	654.6	3.74	7	118.2
Brucine	1.13	0.08	1.3	0.06	Herbal	COC1=C(C=C2C(=C1)[C@]34CCN5[C@H]3C[C@@H]6[C@@H]7[C@@H]4N2C(=O)C[C@@H]7OCC=C6C5)OC	394.5	-0.56	8.55	51.2
Buformin	24.8	2.33	2.37	0.16	Antidiabetic	CCCCN=C(N)N=C(N)N	157.2	-4.31	12.49	102.8
Bumetanide	2.02	0.22	1.18	0.17	Diuretic	CCCCNC1=C(C(=CC(=C1)C(=O)O)S(=O)(=O)N)OC2=CC=CC=C2	364.4	-0.67	1.84	127.1
Bunitrolol	1.17	0.03	1.31	0.05	Beta blocker	CC(C)(C)NCC(COC1=CC=CC=C1C#N)O	248.3	-0.21	9.36	65.3
Bupivacaine	1.15	0.08	1.32	0.07	Local anesthetic	CCCCN1CCCCC1C(=O)NC2=C(C=CC=C2C)C	288.4	3.83	7.98	32.3
Bupivacaine (R)	1.18	0.03	1.31	0.15	Local anesthetic	CCCCN1CCCCC1C(=O)NC2=C(C=CC=C2C)C	288.4	3.83	7.98	32.3
Bupivacaine (S)	1	0.03	1.08	0.08	Local anesthetic	CCCCN1CCCCC1C(=O)NC2=C(C=CC=C2C)C	288.4	3.83	7.98	32.3
Bupropion	1.23	0.05	1.03	0.08	Antidepressant	CC(C(=O)C1=CC(=CC=C1)Cl)NC(C)(C)C	239.7	2.39	8.22	29.1
Buspirone	2.36	0.66	1.36	0.06	Others	C1CCC2(C1)CC(=O)N(C(=O)C2)CCCCN3CCN(CC3)C4=NC=CC=N4	385.5	0.61	8.54	69.6
Butylscopolamine	23.84	1.72	1.7	0.09	(Anti)cholinergic	CCCC[N+]1([C@@H]2CC(C[C@H]1[C@H]3[C@@H]2O3)OC(=O)[C@H](CO)C4=CC=CC=C4)C.[Br-]	360.5	-1.94		59.1
Butyrylcarnitine	0.82	0.12	1.09	0.1	Carnitine ester	CCCC(=O)O[C@H](CC(=O)[O-])C[N+](C)(C)C	231.3	-2.53		66.4
Cabergoline	1.2	0.03	1.13	0.09	Dopamine agonist	CCNC(=O)N(CCCN(C)C)C(=O)[C@@H]1C[C@H]2[C@@H](CC3=CNC4=CC=CC2=C34)N(C1)CC=C	451.6	0.28	9.31	71.7
Cadaverine	0.23	0.04	0.53	0.04	Biogenic amine	C(CCN)CCN	102.2	-5.61	10.51	52
Caffeine	1.25	0.18	0.92	0.12	Xanthine derivative	CN1C=NC2=C1C(=O)N(C(=O)N2C)C	194.2	-0.55		58.4
Capsaicin	1.18	0.16	0.99	0.12	Herbal	CC(C)/C=C/CCCCC(=O)NCC1=CC(=C(C=C1)O)OC	305.4	3.75	0.37	58.6
Captopril	1.11	0.16	1.22	0.23	Antihypertensive	C[C@H](CS)C(=O)N1CCC[C@H]1C(=O)O	217.3	-2.64	0.88	96.4
Carnitine	1.16	0	1.13	0.05	Endobiotic	C[N+](C)(C)C[C@@H](CC(=O)[O-])O	161.2	-4.12		60.4
Carnosine	0.18	0.02	1.03	0.06	Endobiotic	C1=C(NC=N1)C[C@@H](C(=O)O)NC(=O)CCN	226.2	-4.51	9.13	121.1
Carteolol	7.43	0.77	6.67	0.61	Beta blocker	CC(C)(C)NCC(COC1=CC=CC2=C1CCC(=O)N2)O	292.4	-0.52	9.36	70.6
Carvedilol (R)	1.17	0.04	1.08	0.03	Beta blocker	COC1=CC=CC=C1OCCNCC(COC2=CC=CC3=C2C4=CC=CC=C4N3)O	406.5	2.92	7.74	75.7
Carvedilol (S)	1.19	0.06	1.18	0.02	Beta blocker	COC1=CC=CC=C1OCCNCC(COC2=CC=CC3=C2C4=CC=CC=C4N3)O	406.5	2.92	7.74	75.7
Cathine	1.37	0.07	1.11	0.02	Psychostimulant	C[C@@H]([C@H](C1=CC=CC=C1)O)N	151.2	-1.03	9.35	46.3
Cathinone	1.14	0.08	1.31	0.08	Psychostimulant	C[C@@H](C(=O)C1=CC=CC=C1)N	149.2	0.83	7.48	43.1
Celiprolol	11.01	0.41	8.76	1.2	Beta blocker	CCN(CC)C(=O)NC1=CC(=C(C=C1)OCC(CNC(C)(C)C)O)C(=O)C	379.5	-0.43	9.35	90.9
Cetirizine	1.25	0.08	1.19	0.07	Antihistaminic	C1CN(CCN1CCOCC(=O)O)C(C2=CC=CC=C2)C3=CC=C(C=C3)Cl	388.9	0.78	7.97	53
Cetirizine (L)	1.26	0.03	0.98	0.12	Antihistaminic	C1CN(CCN1CCOCC(=O)O)C(C2=CC=CC=C2)C3=CC=C(C=C3)Cl	388.9	0.78	7.97	53
Cevimeline	1.59	0.33	1.35	0.35	(Anti)cholinergic	C[C@@H]1O[C@]2(CN3CCC2CC3)CS1	199.3	-0.22	8.59	37.8
Chlomipramine	1.3	0.2	1.09	0.09	Antidepressant	CN(C)CCCN1C2=CC=CC=C2CCC3=C1C=C(C=C3)Cl	314.9	3.09	9.2	6.5
Chloramphenicol	1.04	0.01	1.03	0.08	Antibiotic	C1=CC(=CC=C1[C@H]([C@@H](CO)NC(=O)C(Cl)Cl)O)[N+](=O)[O-]	323.1	0.88		112.7
Chlorhexidine	1.08	0.24	0.99	0.15	Antiinfective	C1=CC(=CC=C1N/C(=N/C(=NCCCCCCN=C(/N=C(/NC2=CC=C(C=C2)Cl)\N)N)N)/N)Cl	505.5	-1.33	11.97	177.6
Chloroquine	1.4	0.14	1.06	0.14	Antiinfective	CCN(CC)CCCC(C)NC1=C2C=CC(=CC2=NC=C1)Cl	319.9	0.47	10.92	28.2
Chlorpheniramine	1.1	0.13	1.45	0.16	Antihistaminic	CN(C)CCC(C1=CC=C(C=C1)Cl)C2=CC=CC=N2	274.8	1.52	9.47	16.1
Chlorpromazine	1.42	0.11	1.33	0.02	Antipsychotic	CN(C)CCCN1C2=CC=CC=C2SC3=C1C=C(C=C3)Cl	318.9	2.74	9.2	31.8
Chlorprothixene	1.36	0.11	1.16	0.01	Antipsychotic	CN(C)CC/C=C\1/C2=CC=CC=C2SC3=C1C=C(C=C3)Cl	315.9	3.4	9.06	28.5
Choline	1.13	0.05	1.09	0.05	Endobiotic	C[N+](C)(C)CCO	104.2	-4.66		20.2
Cilastatin	1.13	0.25	0.96	0.17	Others	CC1(C[C@@H]1C(=O)N/C(=C\CCCCSC[C@@H](C(=O)O)N)/C(=O)O)C	358.5	-4.06	9.14	155
Cimetidine	11.52	1.73	3.6	0.19	Antihistaminic	CC1=C(N=CN1)CSCCNC(=NC)NC#N	252.3	-0.41	7.11	114.2
Cinchonidine	1.16	0.04	1.14	0.09	Herbal	C=C[C@H]1CN2CC[C@H]1C[C@H]2[C@@H](C3=CC=NC4=CC=CC=C34)O	294.4	0.92	9.15	36.4
Ciprofloxacin	5.4	0.62	1.94	0.27	Antibiotic	C1CC1N2C=C(C(=O)C3=CC(=C(C=C32)N4CCNCC4)F)C(=O)O	331.3	-0.76	8.69	72.9
Citalopram	1.4	0.15	1.46	0.08	Antidepressant	CN(C)CCCC1(C2=C(CO1)C=C(C=C2)C#N)C3=CC=C(C=C3)F	324.4	0.89	10.38	36.3
Citalopram (R)	1.33	0.04	1.17	0.06	Antidepressant	CN(C)CCCC1(C2=C(CO1)C=C(C=C2)C#N)C3=CC=C(C=C3)F	324.4	0.89	10.38	36.3
Citalopram (S)	1.26	0.13	1.27	0.05	Antidepressant	CN(C)CCCC1(C2=C(CO1)C=C(C=C2)C#N)C3=CC=C(C=C3)F	324.4	0.89	10.38	36.3
Citrulline	0.77	0.06	1.26	0.04	Endobiotic	C(C[C@@H](C(=O)O)N)CNC(=O)N	175.2	-3.94	9.23	118.4
Clarithromycin	1.21	0.04	1.31	0.04	Antibiotic	CC[C@@H]1[C@@]([C@@H]([C@H](C(=O)[C@@H](C[C@@]([C@@H]([C@H]([C@@H]([C@H](C(=O)O1)C)O[C@H]2C[C@@]([C@H]([C@@H](O2)C)O)(C)OC)C)O[C@H]3[C@@H]([C@H](C[C@H](O3)C)N(C)C)O)(C)OC)C)C)O)(C)O	748	1.63	9	182.9
Clemastine	1.26	0.06	1.21	0.01	Antihistaminic	C[C@@](C1=CC=CC=C1)(C2=CC=C(C=C2)Cl)OCC[C@H]3CCCN3C	343.9	2.79	9.55	12.5
Clenbuterol	1.11	0.08	1.18	0.09	Symphatomimetic	CC(C)(C)NCC(C1=CC(=C(C(=C1)Cl)N)Cl)O	277.2	0.14	9.63	58.3
Clidinium	16.18	0.79	1.79	0.21	(Anti)cholinergic	C[N+]12CCC(CC1)C(C2)OC(=O)C(C3=CC=CC=C3)(C4=CC=CC=C4)O	352.5	-1.08		46.5
Clindamycin	1.19	0.02	1.22	0.01	Antibiotic	CCC[C@@H]1C[C@H](N(C1)C)C(=O)N[C@@H]([C@@H]2[C@@H]([C@@H]([C@H]([C@H](O2)SC)O)O)O)[C@H](C)Cl	425	0.65	7.55	127.6
Clonidine	1.11	0.11	1.17	0.23	Alpha2 agonist	C1CN=C(N1)NC2=C(C=CC=C2Cl)Cl	230.1	0.16	10.47	36.4
Clozapine	1.12	0.03	1.32	0.17	Antipsychotic	CN1CCN(CC1)C2=NC3=C(C=CC(=C3)Cl)NC4=CC=CC=C42	326.8	2.57	8.16	30.9
Cocaine	1.34	0.14	1.6	0.03	Psychostimulant	CN1[C@H]2CC[C@@H]1[C@H]([C@H](C2)OC(=O)C3=CC=CC=C3)C(=O)OC	303.4	0.73	8.95	55.8
Codeine	1.12	0.09	1.21	0.05	Opioid	CN1CC[C@]23[C@@H]4[C@H]1CC5=C2C(=C(C=C5)OC)O[C@H]3[C@H](C=C4)O	299.4	-0.16	8.89	41.9
Colterol	10.79	1.25	5.8	0.15	Beta blocker	CC(C)(C)NCC(C1=CC(=C(C=C1)O)O)O	225.3	-0.78	8.98	72.7
Coluracetam	0.97	0.03	0.97	0.04	Others	CC1=C(OC2=NC3=C(CCCC3)C(=C12)NC(=O)CN4CCCC4=O)C	341.4	1.9	1.23	75.4
Coptisine	9.9	0.69	6.48	0.57	Herbal	C1C[N+]2=C(C=C3C=CC4=C(C3=C2)OCO4)C5=CC6=C(C=C51)OCO6	320.3	-1.34		40.8
Corticosterone	1.18	0.03	1.05	0.03	Steroid hormone	C[C@]12CCC(=O)C=C1CC[C@@H]3[C@@H]2[C@H](C[C@]4([C@H]3CC[C@@H]4C(=O)CO)C)O	346.5	2.02		74.6
Cotinine	1.11	0.17	1.2	0.24	Herbal	CN1[C@@H](CCC1=O)C2=CN=CC=C2	176.2	0.21	4.79	33.2
Creatine	1.01	0.04	1.07	0.02	Endobiotic	CN(CC(=O)O)C(=N)N	131.1	-2.86	12.98	90.4
Creatinine	0.83	0.05	1.07	0.07	Endobiotic	CN1CC(=O)N=C1N	113.1	-1.98	4.96	58.7
Crizotinib	1.09	0.11	1.04	0.03	Oncology	C[C@H](C1=C(C=CC(=C1Cl)F)Cl)OC2=C(N=CC(=C2)C3=CN(N=C3)C4CCNCC4)N	450.3	1	10.06	78
Crotaline	1.15	0.02	1.16	0.09	Herbal	C[C@H]1C(=O)O[C@@H]2CCN3[C@@H]2C(=CC3)COC(=O)[C@]([C@]1(C)O)(C)O	325.4	-0.37	6.38	96.3
Cycloguanil	21.02	0.83	10.75	0.33	Antiinfective	CC1(N=C(N=C(N1C2=CC=C(C=C2)Cl)N)N)C	251.7	-0.28	10.65	80
Cyclopentolate	1.09	0.05	1.34	0.05	(Anti)cholinergic	CN(C)CCOC(=O)C(C1=CC=CC=C1)C2(CCCC2)O	291.4	1.26	8.42	49.8
Cyclophosphamide	1.07	0.07	1.15	0.08	Cytostatic	C1CNP(=O)(OC1)N(CCCl)CCCl	261.1	0.1		51.4
Cycloserine (D)	1.19	0.13	1.14	0.06	Antibiotic	C1[C@H](C(=O)NO1)N	102.1	-2.42	8.21	64.4
Cycloserine (L)	1.19	0.1	1.1	0.02	Antibiotic	C1[C@H](C(=O)NO1)N	102.1	-2.42	8.21	64.4
Cytarabine	0.89	0.02	1.04	0.05	Cytostatic	C1=CN(C(=O)N=C1N)[C@H]2[C@H]([C@@H]([C@H](O2)CO)O)O	243.2	-2.8	3.59	128.6
Cytisine	1.95	0.12	1.17	0.01	Herbal	C1[C@H]2CNC[C@@H]1C3=CC=CC(=O)N3C2	190.3	-2.64	9.82	32.3
Dapsone	0.89	0.04	0.95	0.07	Antiinfective	C1=CC(=CC=C1N)S(=O)(=O)C2=CC=C(C=C2)N	248.3	1.27	2.39	94.6
Daunorubicin	1.21	0.22	1.01	0.07	Cytostatic	C[C@H]1[C@H]([C@H](C[C@@H](O1)O[C@H]2C[C@@](CC3=C2C(=C4C(=C3O)C(=O)C5=C(C4=O)C(=CC=C5)OC)O)(C(=O)C)O)N)O	527.5	0.37	10.93	185.8
Debrisoquine	8.16	0.33	5.05	0.96	Antihypertensive	C1CN(CC2=CC=CC=C21)C(=N)N	175.2	-1.35	13.02	53.1
Decanoylcarnitine	2.74	0.21	0.96	0.07	Carnitine ester	CCCCCCCCCC(=O)O[C@H](CC(=O)[O-])C[N+](C)(C)C	315.5	0.14		66.4
Decitabine	1.13	0.14	1.04	0.22	Cytostatic	C1[C@@H]([C@H](O[C@H]1N2C=NC(=NC2=O)N)CO)O	228.2	-2.16	0.75	120.7
Dehydrocorydaline	9.25	0.2	2.85	0.09	Herbal	CC1=C2C=CC(=C(C2=C[N+]3=C1C4=CC(=C(C=C4CC3)OC)OC)OC)OC	366.4	-0.71		40.8
Delavirdine	1.19	0.27	1.09	0.14	Virostatic	CC(C)NC1=C(N=CC=C1)N2CCN(CC2)C(=O)C3=CC4=C(N3)C=CC(=C4)NS(=O)(=O)C	456.6	0.88	6.8	118.8
Denatonium	11.37	1.26	4.15	0.32	Others	CC[N+](CC)(CC1=CC=CC=C1)CC(=O)NC2=C(C=CC=C2C)C	325.5	0.41		29.1
Denopamine (R)	2.32	0.06	1.69	0.03	Sympathomimetic	COC1=C(C=C(C=C1)CCNC[C@@H](C2=CC=C(C=C2)O)O)OC	317.4	0.17	9.84	71
Deoxyepinephrine	34.31	5.75	3.4	0.31	Sympathomimetic	[2H]C([2H])([2H])NCCC1=CC(=C(C=C1)O)O	170.2	-1.27	9.35	52.5
Desipramine	1.27	0.06	1.19	0.05	Antidepressant	CNCCCN1C2=CC=CC=C2CCC3=CC=CC=C31	266.4	1.37	10.02	15.3
Desvenlafaxine	1.12	0.03	1.09	0.05	Antidepressant	CN(C)CC(C1=CC=C(C=C1)O)C2(CCCCC2)O	263.4	0.98	8.9	43.7
Dextromethorphan	1.04	0.02	1.14	0.1	Opioid	CN1CC[C@@]23CCCC[C@@H]2[C@@H]1CC4=C3C=C(C=C4)OC	271.4	1.08	9.85	12.5
Diclofenac	1	0.02	0.73	0.01	Analgesic	C1=CC=C(C(=C1)CC(=O)O)NC2=C(C=CC=C2Cl)Cl	296.2	1.1		49.3
Diethyltryptamine	1.1	0.06	1.3	0.08	Psychedelic	CCN(CC)CCC1=CNC2=CC=CC=C21	216.3	0.37	10.11	19
Dihydroergotamine	1.19	0.04	1.19	0.01	Others	C[C@@]1(C(=O)N2[C@H](C(=O)N3CCC[C@H]3[C@@]2(O1)O)CC4=CC=CC=C4)NC(=O)[C@@H]5C[C@H]6[C@@H](CC7=CNC8=CC=CC6=C78)N(C5)C	583.7	2.22	7.96	118.2
Diltiazem	1.2	0.1	1.24	0.1	Antihypertensive	CC(=O)O[C@@H]1[C@@H](SC2=CC=CC=C2N(C1=O)CCN(C)C)C3=CC=C(C=C3)OC	414.5	1.89	8.18	84.4
Dimenhydrinate	1.2	0.1	1.43	0.09	Antihistaminic	CN1C2=C(C(=O)N(C1=O)C)NC(=N2)Cl.CN(C)CCOC(C1=CC=CC=C1)C2=CC=CC=C2	470	2.17	8.87	12.5
Dimethindene	0.99	0.09	1.02	0.09	Antihistaminic	CC(C1=CC=CC=N1)C2=C(CC3=CC=CC=C32)CCN(C)C	292.4	1.46	9.7	16.1
Dimethylphenylpiperazinium	29.06	2.09	4.3	0.4	Experimental chemical	C[N+]1(CCN(CC1)C2=CC=CC=C2)C	191.3	-2.23		3.2
Dimethyltryptamine	0.99	0.09	1.28	0.09	Psychedelic	CN(C)CCC1=CNC2=CC=CC=C21	188.3	0.15	9.57	19
Diphenhydramine	1.04	0.14	1.24	0.1	Antihistaminic	CN(C)CCOC(C1=CC=CC=C1)C2=CC=CC=C2	255.4	2.17	8.87	12.5
Dipyridamole	1.11	0.06	1.13	0.07	Anticoagulant	C1CCN(CC1)C2=NC(=NC3=C2N=C(N=C3N4CCCCC4)N(CCO)CCO)N(CCO)CCO	504.6	1.71	6.79	145.4
Disopyramide	1.26	0.22	1.21	0.04	Antiarrhythmic	CC(C)N(CCC(C1=CC=CC=C1)(C2=CC=CC=N2)C(=O)N)C(C)C	339.5	0.57	10.42	59.2
Dobutamine	17.41	3.87	2.77	0.37	Sympathomimetic	CC(CCC1=CC=C(C=C1)O)NCCC2=CC(=C(C=C2)O)O	301.4	1.13	9.35	72.7
Dofetilide	4.66	0.13	4.15	0.13	Antiarrhythmic	CN(CCC1=CC=C(C=C1)NS(=O)(=O)C)CCOC2=CC=C(C=C2)NS(=O)(=O)C	441.6	-1.01	9.26	121.6
Domperidone	1.27	0.24	1.05	0.29	Antiemetic	C1CN(CCC1N2C3=C(C=C(C=C3)Cl)NC2=O)CCCN4C5=CC=CC=C5NC4=O	425.9	2.18	8.03	67.9
Donepezil	1.18	0.02	1.19	0.04	Others	COC1=C(C=C2C(=C1)CC(C2=O)CC3CCN(CC3)CC4=CC=CC=C4)OC	379.5	2.48	9.12	38.8
Dopamine	39.94	0.88	1.97	0.4	Biogenic amine	C1=CC(=C(C=C1CCN)O)O	153.2	-1.41	9.31	66.5
Doxazosin	1.26	0.01	1.09	0.04	Alpha1 blocker	COC1=C(C=C2C(=C1)C(=NC(=N2)N3CCN(CC3)C(=O)C4COC5=CC=CC=C5O4)N)OC	451.5	1.43	8.04	112.3
Doxepin	1.34	0.12	1.32	0.02	Antidepressant	CN(C)CC/C=C/1\C2=CC=CC=C2COC3=CC=CC=C31	279.4	2.18	9.06	12.5
Doxepin (E)	1.26	0.04	1.08	0.07	Antidepressant	CN(C)CC/C=C/1\C2=CC=CC=C2COC3=CC=CC=C31	279.4	2.18	9.06	12.5
Doxepin (Z)	1.28	0.05	1.09	0.06	Antidepressant	CN(C)CC/C=C/1\C2=CC=CC=C2COC3=CC=CC=C31	279.4	2.18	9.06	12.5
Doxycycline	1.32	0.09	1.32	0.18	Antibiotic	C[C@@H]1[C@H]2[C@@H]([C@H]3[C@@H](C(=O)C(=C([C@]3(C(=O)C2=C(C4=C1C=CC=C4O)O)O)O)C(=O)N)N(C)C)O	444.4	-5.88	5.98	181.6
Doxylamine	1.17	0.08	1.27	0.03	Antihistaminic	CC(C1=CC=CC=C1)(C2=CC=CC=N2)OCCN(C)C	270.4	1.48	8.87	25.4
Doxylamine (R)	1.23	0.1	1.5	0.07	Antihistaminic	CC(C1=CC=CC=C1)(C2=CC=CC=N2)OCCN(C)C	270.4	1.48	8.87	25.4
Doxylamine (S)	1.12	0.11	1.58	0.13	Antihistaminic	CC(C1=CC=CC=C1)(C2=CC=CC=N2)OCCN(C)C	270.4	1.48	8.87	25.4
Dropropizine	1.25	0.04	1.45	0.18	Others	C1CN(CCN1CC(CO)O)C2=CC=CC=C2	236.2	-0.31	8.27	46.9
Dropropizine (D)	1.12	0.14	1.39	0.09	Others	C1CN(CCN1CC(CO)O)C2=CC=CC=C2	236.2	-0.31	8.27	46.9
Dropropizine (L)	1.14	0.04	1.37	0.06	Others	C1CN(CCN1CC(CO)O)C2=CC=CC=C2	236.2	-0.31	8.27	46.9
Duloxetine	1.25	0.1	0.99	0.1	Antidepressant	CNCC[C@@H](C1=CC=CS1)OC2=CC=CC3=CC=CC=C32	297.4	2.31	9.3	49.5
Duloxetine (R)	1.23	0.03	1.07	0.03	Antidepressant	CNCC[C@@H](C1=CC=CS1)OC2=CC=CC3=CC=CC=C32	297.4	2.31	9.3	49.5
Duloxetine (S)	1.23	0.04	1.06	0.04	Antidepressant	CNCC[C@@H](C1=CC=CS1)OC2=CC=CC3=CC=CC=C32	297.4	2.31	9.3	49.5
Edrophonium	30.33	3.68	10.98	1.29	Others	CC[N+](C)(C)C1=CC(=CC=C1)O	166.2	-0.96		20.2
Efaroxan	1.38	0.07	1.72	0.23	Alpha2 antagonist	CCC1(CC2=CC=CC=C2O1)C3=NCCN3	216.3	0.5	9.06	33.6
Eletriptan	1.41	0.1	1.22	0.09	Triptan	CN1CCC[C@@H]1CC2=CNC3=C2C=C(C=C3)CCS(=O)(=O)C4=CC=CC=C4	382.5	1.58	9.62	61.6
Emtricitabine	3.22	0.16	2.88	0.15	Virostatic	C1[C@H](O[C@H](S1)CO)N2C=C(C(=NC2=O)N)F	247.2	-0.9	1.14	113.5
Endoxifen	1.3	0.18	1.21	0.14	Oncology	CC/C(=C(\C1=CC=C(C=C1)O)/C2=CC=C(C=C2)OCCNC)/C3=CC=CC=C3	373.5	4.15	8.78	41.5
Entecavir	0.96	0.09	1.07	0.09	Virostatic	C=C1[C@H](C[C@@H]([C@H]1CO)O)N2C=NC3=C2N=C(NC3=O)N	277.3	-1.96	3.08	125.8
Ephedrine	1.42	0.11	1.29	0.05	Sympathomimetic	C[C@@H]([C@@H](C1=CC=CC=C1)O)NC	165.2	-0.78	9.52	32.3
Epiberberine	12.54	0.46	5.89	0.46	Herbal	COC1=C(C=C2C(=C1)CC[N+]3=C2C=C4C=CC5=C(C4=C3)OCO5)OC	336.4	-1.28		40.8
Epinephrine (-)	37.78	4.79	3.98	1	Sympathomimetic	CNC[C@@H](C1=CC(=C(C=C1)O)O)O	183.2	-1.63	8.91	72.7
Epinephrine (rac)	18.7	2.49	3.27	0.57	Sympathomimetic	CNC[C@@H](C1=CC(=C(C=C1)O)O)O	183.2	-1.63	8.91	72.7
Ergometrine	1.41	0.15	1.16	0.07	Herbal	C[C@@H](CO)NC(=O)[C@H]1CN([C@@H]2CC3=CNC4=CC=CC(=C34)C2=C1)C	325.4	0.93	6.98	68.4
Ergothioneine (L)	0.98	0.25	1.16	0.41	Endobiotic	C[N+](C)(C)[C@@H](CC1=CNC(=S)N1)C(=O)[O-]	229.3	-3.26		96.3
Esmolol	1.42	0.06	1.23	0.13	Beta blocker	CC(C)NCC(COC1=CC=C(C=C1)CCC(=O)OC)O	295.4	-0.03	9.27	67.8
Estrone-3-sulfate	4.8	0.41	2.08	0.37	Steroid hormone	C[C@]12CC[C@H]3[C@H]([C@@H]1CCC2=O)CCC4=C3C=CC(=C4)OS(=O)(=O)O	350.4	1.46		89.1
Ethambutol	14.14	2.57	2.78	0.16	Antibiotic	CC[C@@H](CO)NCCN[C@@H](CC)CO	204.3	-2.25	9.55	64.5
Etilefrine	9.81	0.86	2.04	0.25	Sympathomimetic	CCNCC(C1=CC(=CC=C1)O)O	181.2	-1.07	9.73	52.5
Etomidate	1.17	0.14	1.26	0.16	Others	CCOC(=O)C1=CN=CN1[C@H](C)C2=CC=CC=C2	244.3	2.5	4.82	44.1
Famotidine	23.82	2.01	11.08	0.76	Antihistaminic	C1=C(N=C(S1)N=C(N)N)CSCC/C(=N/S(=O)(=O)N)/N	337.4	-2.84	8.44	237.8
Fampridine (4-aminopyridine)	1.94	0.23	1.23	0.08	Others	C1=CN=CC=C1N	94.1	-0.97	8.95	38.9
Fasudil	1.5	0.12	1.8	0.13	Others	C1CNCCN(C1)S(=O)(=O)C2=CC=CC3=C2C=CN=C3	291.4	-0.4	8.04	70.7
Fedratinib	1.16	0.05	0.87	0.04	Oncology	CC1=CN=C(N=C1NC2=CC(=CC=C2)S(=O)(=O)NC(C)(C)C)NC3=CC=C(C=C3)OCCN4CCCC4	524.7	3.27	8.97	116.9
Felbamate	0.97	0.06	0.94	0.07	Antiepileptic	C1=CC=C(C=C1)C(COC(=O)N)COC(=O)N	238.2	0.68		104.6
Fenfluramine (R)	1.08	0.07	2.47	0.3	Others	CCNC(C)CC1=CC(=CC=C1)C(F)(F)F	231.3	0.79	10.22	12
Fenfluramine (S)	0.8	0.1	1.82	0.3	Others	CCNC(C)CC1=CC(=CC=C1)C(F)(F)F	231.3	0.79	10.22	12
Fenoldopam	8.11	1.3	4.17	0.84	Dopamine agonist	C1CNCC(C2=CC(=C(C(=C21)Cl)O)O)C3=CC=C(C=C3)O	305.8	0.92	10.3	72.7
Fenoterol	14.98	0.65	5.46	0.4	Sympathomimetic	CC(CC1=CC=C(C=C1)O)NCC(C2=CC(=CC(=C2)O)O)O	303.4	0.34	10.09	93
Fenpiverinium	15.19	1.98	1.35	0.16	(Anti)cholinergic	C[N+]1(CCCCC1)CCC(C2=CC=CC=C2)(C3=CC=CC=C3)C(=O)N	337.5	-0.56		43.1
Fentanyl	1.27	0.09	1.25	0.04	Opioid	CCC(=O)N(C1CCN(CC1)CCC2=CC=CC=C2)C3=CC=CC=C3	336.5	2.71	8.47	23.6
Fesoterodine	1.09	0.03	1.02	0.1	(Anti)cholinergic	CC(C)C(=O)OC1=C(C=C(C=C1)CO)[C@H](CCN(C(C)C)C(C)C)C2=CC=CC=C2	411.6	2.65	10.64	49.8
Fexofenadine	1.63	0.36	1.3	0.44	Antihistaminic	CC(C)(C1=CC=C(C=C1)C(CCCN2CCC(CC2)C(C3=CC=CC=C3)(C4=CC=CC=C4)O)O)C(=O)O	501.7	2.94	9.21	81
Filgotinib	0.89	0.04	1.01	0.05	JAK inhibitor	C1CC1C(=O)NC2=NN3C(=N2)C=CC=C3C4=CC=C(C=C4)CN5CCS(=O)(=O)CC5	425.5	2.03	2.62	105.1
Fingolimod	1.12	0.02	1.14	0.03	Others	CCCCCCCCC1=CC=C(C=C1)CCC(CO)(CO)N	307.5	2.12	9.38	66.5
Flecainide	1.13	0.04	1.19	0.09	Antiarrhythmic	C1CCNC(C1)CNC(=O)C2=C(C=CC(=C2)OCC(F)(F)F)OCC(F)(F)F	414.3	1.01	9.62	59.6
Flunarizine	1.23	0.16	1.1	0.09	Calcium antagonist	C1CN(CCN1C/C=C/C2=CC=CC=C2)C(C3=CC=C(C=C3)F)C4=CC=C(C=C4)F	404.5	5.82	7.49	6.5
Fluoxetine	1.3	0.07	1.16	0.05	Antidepressant	CNCCC(C1=CC=CC=C1)OC2=CC=C(C=C2)C(F)(F)F	309.3	2.19	9.4	21.3
Fluoxetine (R)	1.23	0.08	1.05	0.06	Antidepressant	CNCCC(C1=CC=CC=C1)OC2=CC=C(C=C2)C(F)(F)F	309.3	2.19	9.4	21.3
Fluoxetine (S)	1.18	0.06	1.12	0.03	Antidepressant	CNCCC(C1=CC=CC=C1)OC2=CC=C(C=C2)C(F)(F)F	309.3	2.19	9.4	21.3
Fluphenazine	1.26	0.1	1.13	0.02	Antipsychotic	C1CN(CCN1CCCN2C3=CC=CC=C3SC4=C2C=C(C=C4)C(F)(F)F)CCO	437.5	2.73	8.61	55.3
Fluvoxamine	1.59	0.15	1.68	0.13	Antidepressant	COCCCC/C(=N\OCCN)/C1=CC=C(C=C1)C(F)(F)F	318.3	1.42	8.76	56.8
Folic acid	1	0.11	1.13	0.22	Vitamin	C1=CC(=CC=C1C(=O)N[C@@H](CCC(=O)O)C(=O)O)NCC2=CN=C3C(=N2)C(=O)NC(=N3)N	441.4	-6.61	2.82	209
Formoterol	3.64	0.49	1.38	0.13	Sympathomimetic	CC(CC1=CC=C(C=C1)OC)NCC(C2=CC(=C(C=C2)O)NC=O)O	344.4	0.04	9.81	90.8
Formoterol (R)	5.18	0.32	1.72	0.1	Sympathomimetic	C[C@H](CC1=CC=C(C=C1)OC)NC[C@@H](C2=CC(=C(C=C2)O)NC=O)O	344.4	0.04	9.81	90.8
Frovatriptan	34.35	1.44	31.5	2.85	Triptan	CN[C@@H]1CCC2=C(C1)C3=C(N2)C=CC(=C3)C(=O)N	243.3	-1.74	10.42	70.9
Furosemide	1.63	0.23	1.25	0.22	Diuretic	C1=COC(=C1)CNC2=CC(=C(C=C2C(=O)O)S(=O)(=O)N)Cl	330.7	-1.63		131
Gabapentin	0.75	0.1	1.04	0.02	Antiepileptic	C1CCC(CC1)(CC(=O)O)CN	171.2	-1.27	9.91	63.3
Gabexate	5.78	0.26	4.18	0.11	Anticoagulant	CCOC(=O)C1=CC=C(C=C1)OC(=O)CCCCCN=C(N)N	321.4	-0.37	12.21	117
Galantamine	1.18	0.1	1.23	0.15	Cholinesterase inhibitor	CN1CC[C@@]23C=C[C@@H](C[C@@H]2OC4=C(C=CC(=C34)C1)OC)O	287.4	0.76	7.58	41.9
Gamma-aminobutyric acid	0.9	0.15	0.87	0.06	Endobiotic	C(CC(=O)O)CN	103.1	-2.89	10.22	63.3
Ganciclovir	1.38	0.3	1.68	0.11	Virostatic	C1=NC2=C(N1COC(CO)CO)N=C(NC2=O)N	255.2	-2.18	2.88	135
Gefitinib	0.89	0.05	0.88	0.1	Oncology	COC1=C(C=C2C(=C1)N=CN=C2NC3=CC(=C(C=C3)F)Cl)OCCCN4CCOCC4	446.9	3.52	7.25	68.7
Gemcitabine	1.29	0.18	1.08	0.2	Cytostatic	C1=CN(C(=O)N=C1N)[C@H]2C([C@@H]([C@H](O2)CO)O)(F)F	263.2	-1.47	3.05	108.4
Gentian violet	1.4	0.15	1.05	0.12	Experimental chemical	CN(C)C1=CC=C(C=C1)C(=C2C=CC(=[N+](C)C)C=C2)C3=CC=C(C=C3)N(C)C	372.5	1.39	4.83	9.5
Glutamic acid (D)	1.17	0.12	0.99	0.22	Amino acid	C(CC(=O)O)[C@@H](C(=O)O)N	147.1	-6.17	9.54	100.6
Glycopyrrolate	10.59	2.06	1.18	0.18	(Anti)cholinergic	C[N+]1(CCC(C1)OC(=O)C(C2CCCC2)(C3=CC=CC=C3)O)C	318.4	-1.41		46.5
Granisetron	1.22	0.05	1.25	0.12	5HT3 Antagonist	CN1[C@@H]2CCC[C@H]1CC(C2)NC(=O)C3=NN(C4=CC=CC=C43)C	312.4	0.56	8.7	50.2
Guanethidine	10.31	0.85	2.49	0.13	Antihypertensive	C1CCCN(CCC1)CCN=C(N)N	198.3	-4.7	12.35	67.6
Guanfacine	1.6	0.17	1.37	0.08	Antihypertensive	C1=CC(=C(C(=C1)Cl)CC(=O)N=C(N)N)Cl	246.1	0.43	8.3	81.5
Haloperidol	1.23	0.01	1.15	0.04	Antipsychotic	C1CN(CCC1(C2=CC=C(C=C2)Cl)O)CCCC(=O)C3=CC=C(C=C3)F	375.9	2.85	8.14	40.5
Halostachine	1.41	0.08	1.52	0.18	Herbal	CNC[C@@H](C1=CC=CC=C1)O	151.2	-1.11	9.43	32.3
Harmaline	1.19	0.02	1.15	0.04	Herbal	CC1=NCCC2=C1NC3=C2C=CC(=C3)OC	214.3	1.41	7.32	37.4
Heptylamine	1.18	0.06	1.6	0.21	Experimental chemical	CCCCCCCN	115.2	-0.57	10.21	26
Hexanoylcarnitine	1.02	0.05	1.01	0.06	Carnitine ester	CCCCCC(=O)OC(CC(=O)[O-])C[N+](C)(C)C	259.3	-1.64		66.4
Hexylamine	1.21	0.23	1.08	0.06	Experimental chemical	CCCCCCN	101.2	-1.02	10.21	26
Higenamine	14.55	0.7	11.27	0.44	Sympathomimetic	C1CNC(C2=CC(=C(C=C21)O)O)CC3=CC=C(C=C3)O	271.3	1.41	8.57	72.7
Histamine	19.9	1.62	1.4	0.13	Biogenic amine	C1=C(NC=N1)CCN	111.1	-3.44	9.74	54.7
Homoarginine	0.97	0.02	0.97	0.03	Amino acid	C(CCN=C(N)N)C[C@@H](C(=O)O)N	188.2	-4.76	12.39	127.7
Hordenine	1.16	0.07	1.2	0.05	Sympathomimetic	CN(C)CCC1=CC=C(C=C1)O	165.2	0.11	9.08	23.5
Hydrochlorothiazide	2.15	0.12	2.5	0.36	Diuretic	C1NC2=CC(=C(C=C2S(=O)(=O)N1)S(=O)(=O)N)Cl	297.7	-0.58		135.1
Hydrocodone	1.12	0.04	1.24	0.01	Opioid	CN1CC[C@]23[C@@H]4[C@H]1CC5=C2C(=C(C=C5)OC)O[C@H]3C(=O)CC4	299.4	0.48	8.87	38.8
Hydromorphone	1.22	0.02	1.17	0.04	Opioid	CN1CC[C@]23[C@@H]4[C@H]1CC5=C2C(=C(C=C5)O)O[C@H]3C(=O)CC4	285.3	0.33	9.42	49.8
Hydroxybenzylamine	1.48	0.16	1.09	0.06	Herbal	C1=CC(=CC=C1CN)O	123.2	-1.05	9.06	46.3
Hydroxybupropion	1.09	0.19	1.51	0.2	Antidepressant	CC(C(=O)C1=CC(=CC=C1)Cl)NC(C)(C)CO	255.7	1.78	7.65	49.3
Hydroxychloroquine (R)	2.22	0.19	1.62	0.03	Antiinfective	CCN(CCCC(C)NC1=C2C=CC(=CC2=NC=C1)Cl)CCO	335.9	0.31	9.76	48.4
Hydroxychloroquine (S)	2.05	0.06	1.45	0.1	Antiinfective	CCN(CCCC(C)NC1=C2C=CC(=CC2=NC=C1)Cl)CCO	335.9	0.31	9.76	48.4
Hypaphorine	1.23	0.13	1.03	0.11	Herbal	C[N+](C)(C)[C@@H](CC1=CNC2=CC=CC=C21)C(=O)[O-]	246.3	-1.4		55.9
Ibogaine	1.16	0.06	1.14	0.02	Psychedelic	CC[C@H]1C[C@@H]2C[C@@H]3[C@H]1N(C2)CCC4=C3NC5=C4C=C(C=C5)OC	310.4	1.96	8.97	28.3
Ibutilide	1.57	0.32	1.21	0.07	Antiarrhythmic	CCCCCCCN(CC)CCCC(C1=CC=C(C=C1)NS(=O)(=O)C)O	384.6	0.64	10.85	78
Ifosfamide	1.24	0.12	1.17	0.15	Oncology	C1CN(P(=O)(OC1)NCCCl)CCCl	261.1	0.1		51.4
Imatinib	1.28	0.16	1.07	0.11	Oncology	CC1=C(C=C(C=C1)NC(=O)C2=CC=C(C=C2)CN3CCN(CC3)C)NC4=NC=CC(=N4)C5=CN=CC=C5	493.6	3.52	8.2	86.3
Imeglimin	18.76	0.92	4.59	0.26	Antidiabetic	C[C@@H]1N=C(NC(=N1)N(C)C)N	155.2	-4.29	11.6	66
Imipramine	1.26	0.09	1.12	0.04	Antidepressant	CN(C)CCCN1C2=CC=CC=C2CCC3=CC=CC=C31	280.4	2.48	9.2	6.5
Indacaterol	1.98	0.03	1.88	0.28	Sympathomimetic	CCC1=C(C=C2CC(CC2=C1)NC[C@@H](C3=C4C=CC(=O)NC4=C(C=C3)O)O)CC	392.5	2.32	9.71	81.6
Ipratropium	24.31	1.93	6.36	1.53	(Anti)cholinergic	CC(C)[N+]1([C@@H]2CC[C@H]1CC(C2)OC(=O)C(CO)C3=CC=CC=C3)C	332.5	-1.82		46.5
Irinotecan	1.69	0.09	1.11	0.18	Cytostatic	CCC1=C2CN3C(=CC4=C(C3=O)COC(=O)[C@@]4(CC)O)C2=NC5=C1C=C(C=C5)OC(=O)N6CCC(CC6)N7CCCCC7	586.7	-0.32	9.18	112.5
Isobutyrylcarnitine	1.4	0.06	1.35	0.18	Carnitine ester	CC(C)C(=O)O[C@H](CC(=O)[O-])C[N+](C)(C)C	231.3	-2.43		66.4
Isoetharine	5.65	0.23	1.85	0.31	Sympathomimetic	CCC(C(C1=CC(=C(C=C1)O)O)O)NC(C)C	239.2	-0.22	9.01	72.7
Isoniazid	0.96	0.05	0.98	0.09	Antibiotic	C1=CN=CC=C1C(=O)NN	137.1	-0.69	3.35	68
Isoprenaline	16.78	1.6	4.67	0.71	Sympathomimetic	CC(C)NCC(C1=CC(=C(C=C1)O)O)O	211.3	-0.99	8.96	72.7
Isovalerylcarnitine	0.91	0.08	1.11	0.09	Carnitine ester	CC(C)CC(=O)OC(CC(=O)[O-])C[N+](C)(C)C	245.3	-2.24		66.4
Ivabradine	1.14	0.05	1.23	0.08	Others	CN(CCCN1CCC2=CC(=C(C=C2CC1=O)OC)OC)C[C@H]3CC4=CC(=C(C=C34)OC)OC	468.6	0.83	9.3	60.5
Ketamine	1.27	0.13	1.12	0.08	Psychedelic	CNC1(CCCCC1=O)C2=CC=CC=C2Cl	237.7	3.1	7.29	29.1
Kynurenine	0.84	0.03	1.16	0.04	Endobiotic	C1=CC=C(C(=C1)C(=O)CC(C(=O)O)N)N	208.2	-1.92	8.96	106.4
Labetalol	1.43	0.04	1.38	0.05	Beta blocker	CC(CCC1=CC=CC=C1)NCC(C2=CC(=C(C=C2)O)C(=O)N)O	328.4	1.26	9.8	95.6
Lafutidine	1.41	0.11	1.48	0.11	Antihistaminic	C1CCN(CC1)CC2=CC(=NC=C2)OC/C=C\CNC(=O)CS(=O)CC3=CC=CO3	431.6	0.51	7.94	103.9
Lamivudine	11.1	1.48	3.36	0.56	Virostatic	C1[C@H](O[C@H](S1)CO)N2C=CC(=NC2=O)N	229.3	-1.1	3.7	113.5
Lamotrigine	1.46	0.17	1.52	0.09	Antiepileptic	C1=CC(=C(C(=C1)Cl)Cl)C2=C(N=C(N=N2)N)N	256.1	1.93	4.85	90.7
Landiolol	3.68	0.17	2.87	0.25	Beta blocker	CC1(OC[C@H](O1)COC(=O)CCC2=CC=C(C=C2)OC[C@H](CNCCNC(=O)N3CCOCC3)O)C	509.6	-0.68	8.39	127.8
Lenalidomide	1.78	0.28	1.53	0.32	Oncology	C1CC(=O)NC(=O)C1N2CC3=C(C2=O)C=CC=C3N	259.3	-0.71	2.32	92.5
Leucine	1.18	0.08	1.06	0.15	Amino acid	CC(C)C[C@@H](C(=O)O)N	131.2	-1.59	9.52	63.3
Levetiracetam	1.19	0.04	1.28	0.04	Antiepileptic	CC[C@@H](C(=O)N)N1CCCC1=O	170.2	-0.59	0.86	63.4
Levodopa	0.71	0.09	1.01	0.1	Others	C1=CC(=C(C=C1C[C@@H](C(=O)O)N)O)O	197.2	-1.8	9.06	103.8
Levomepromazine	1.21	0.04	1.19	0.04	Antipsychotic	C[C@@H](CN1C2=CC=CC=C2SC3=C1C=C(C=C3)OC)CN(C)C	328.5	2.24	9.42	15.7
Lidocaine	1.64	0.22	1.65	0.09	Local anesthetic	CCN(CC)CC(=O)NC1=C(C=CC=C1C)C	234.3	2.33	7.75	32.3
Lysine	1.13	0.17	1.05	0.15	Amino acid	C(CCN)C[C@@H](C(=O)O)N	146.2	-4.98	10.29	89.3
Maprotiline	1.17	0.15	1.04	0.04	Antidepressant	CNCCCC12CCC(C3=CC=CC=C31)C4=CC=CC=C24	277.4	1.25	11.14	12
Maraviroc	1.58	0.08	1.44	0.03	Virostatic	CC1=NN=C(N1C2C[C@H]3CC[C@@H](C2)N3CC[C@@H](C4=CC=CC=C4)NC(=O)C5CCC(CC5)(F)F)C(C)C	513.7	1.99	9.03	63.1
Matrine	1.03	0.07	1.27	0.11	Others	C1C[C@@H]2[C@H]3CCCN4[C@H]3[C@@H](CCC4)CN2C(=O)C1	248.4	-1.25	9.75	23.6
Mecamylamine	1.2	0.19	1.05	0.04	(Anti)cholinergic	CC1(C2CCC(C2)C1(C)NC)C	167.3	-0.81	11.48	12
Medetomidine	1.11	0.08	1.21	0.08	Alpha2 agonist	CC1=C(C(=CC=C1)C(C)C2=CN=CN2)C	200.3	2.96	7.19	28.7
Memantine	1.03	0.08	1.18	0.07	Others	CC12CC3CC(C1)(CC(C3)(C2)N)C	179.3	-0.67	10.45	26
Mepenzolate	23.89	2.23	1.72	0.1	(Anti)cholinergic	C[N+]1(CCCC(C1)OC(=O)C(C2=CC=CC=C2)(C3=CC=CC=C3)O)C	340.4	-0.97		46.5
Mepivacaine	1.15	0.07	1.33	0.06	Local anesthetic	CC1=C(C(=CC=C1)C)NC(=O)C2CCCCN2C	246.4	2.97	7.23	32.3
Meptazinol	1.21	0.01	1.57	0.11	Opioid	CCC1(CCCCN(C1)C)C2=CC(=CC=C2)O	233.4	1.55	9.16	23.5
Meropenem	1.32	0.05	1.33	0.23	Antibiotic	C[C@@H]1[C@@H]2[C@H](C(=O)N2C(=C1S[C@H]3C[C@H](NC3)C(=O)N(C)C)C(=O)O)[C@@H](C)O	383.5	-4.39	8.39	135.5
Mescaline	4	0.74	1.56	0.18	Psychedelic	COC1=CC(=CC(=C1OC)OC)CCN	211.3	-1.32	9.7	53.7
Metamfetamine	1.53	0.18	1.97	0.26	Psychostimulant	C[C@@H](CC1=CC=CC=C1)NC	149.2	-0.44	10.21	12
Metanephrine	4.97	0.93	1.71	0.26	Endobiotic	CNCC(C1=CC(=C(C=C1)O)OC)O	197.2	-1.52	9.25	61.7
Metformin	0.71	0.19	1.1	0.32	Others	CN(C)C(=N)N=C(N)N	129.2	-5.75	12.72	91.5
Methacholine	21.58	1.43	2.57	0.24	(Anti)cholinergic	CC(C[N+](C)(C)C)OC(=O)C	160.2	-3.8		26.3
Methoxytryptophan	0.89	0.02	1.1	0.03	Endobiotic	COC1=CC2=C(C=C1)NC=C2C[C@@H](C(=O)O)N	234.3	-1.25	9.42	88.3
Methyldopa	1.04	0.13	1.15	0.04	Antihypertensive	C[C@](CC1=CC(=C(C=C1)O)O)(C(=O)O)N	211.2	-1.37	9.85	103.8
Methylecgonine	1.54	0.12	1.36	0.2	Herbal	CN1C2CCC1C(C(C2)O)C(=O)OC	199.3	-1.96	9.15	49.8
Methylene blue	2.36	0.11	1.55	0.04	Experimental chemical	CN(C)C1=CC2=C(C=C1)N=C3C=CC(=[N+](C)C)C=C3S2	284.4	-0.62	3.14	43.9
Methylenedioxyethamphetamine	1.07	0.07	1.39	0.11	Psychostimulant	CCNC(C)CC1=CC2=C(C=C1)OCO2	207.3	-0.46	10.22	30.5
Methylergometrine	1.08	0.1	0.99	0.16	Psychedelic	CC[C@@H](CO)NC(=O)[C@H]1CN([C@@H]2CC3=CNC4=CC=CC(=C34)C2=C1)C	339.4	1.45	6.98	68.4
Methylnaltrexone	12.01	0.89	4.43	0.05	Opioid antagonist	C[N+]1(CC[C@]23[C@@H]4C(=O)CC[C@]2([C@H]1CC5=C3C(=C(C=C5)O)O4)O)CC6CC6	356.4	-1.8		66.8
Methylnicotinamide	33.89	0.19	5.4	0.9	Endobiotic	CNC(=O)C1=CN=CC=C1	136.2	-0.17	3.62	42
Methylphenidate	1.16	0.21	1.4	0.29	Psychostimulant	COC(=O)C(C1CCCCN1)C2=CC=CC=C2	233.3	0.57	9.09	38.3
Methylscopolamine	21.32	1.66	2.02	0.09	(Anti)cholinergic	C[N+]1([C@@H]2CC(C[C@H]1[C@H]3[C@@H]2O3)OC(=O)[C@H](CO)C4=CC=CC=C4)C	318.4	-3.27		59.1
Methysergide	1.06	0.05	1.2	0.06	Others	CC[C@@H](CO)NC(=O)[C@H]1CN([C@@H]2CC3=CN(C4=CC=CC(=C34)C2=C1)C)C	353.5	1.7	6.88	57.5
Metipranolol	1.21	0.03	1.17	0.04	Beta blocker	CC1=CC(=C(C(=C1OC(=O)C)C)C)OCC(CNC(C)C)O	309.4	0.89	9.27	67.8
Metoclopramide	1.08	0.07	1.26	0.04	Others	CCN(CC)CCNC(=O)C1=CC(=C(C=C1OC)N)Cl	299.8	-0.25	9.04	67.6
Metoprolol	1.15	0.26	1.09	0.28	Beta blocker	CC(C)NCC(COC1=CC=C(C=C1)CCOC)O	267.4	-0.1	9.27	50.7
Mexiletine	1.34	0.3	1.51	0.28	Antiarrhythmic	CC1=C(C(=CC=C1)C)OCC(C)N	179.3	0.53	9.37	32.3
Mexiletine (R)	1.03	0.12	1.39	0.23	Antiarrhythmic	CC1=C(C(=CC=C1)C)OCC(C)N	179.3	0.53	9.37	32.3
Mexiletine (S)	1.14	0.2	1.61	0.27	Antiarrhythmic	CC1=C(C(=CC=C1)C)OCC(C)N	179.3	0.53	9.37	32.3
Miconazole	1.33	0.24	1.5	0.3	Antiinfective	C1=CC(=C(C=C1Cl)Cl)COC(CN2C=CN=C2)C3=C(C=C(C=C3)Cl)Cl	416.1	5.84	7.05	27.1
Midodrine	4.53	0.18	1.43	0.04	Sympathomimetic	COC1=CC(=C(C=C1)OC)C(CNC(=O)CN)O	254.3	-1.76	8.14	93.8
Milnacipran	2.54	0.21	1.22	0.04	Antidepressant	CCN(CC)C(=O)[C@@]1(C[C@@H]1CN)C2=CC=CC=C2	246.4	-0.91	9.83	46.3
Minocycline	1.15	0.04	1.11	0.01	Antibiotic	CN(C)[C@H]1[C@@H]2C[C@@H]3CC4=C(C=CC(=C4C(=C3C(=O)[C@@]2(C(=C(C1=O)C(=O)N)O)O)O)O)N(C)C	457.5	-4.76	7.64	164.6
Minoxidil	1.56	0.18	1.54	0.14	Antihypertensive	C1CCN(CC1)C2=NC(=N)N(C(=C2)N)O	209.3	-1.63	8.77	88.9
m-Iodobenzylguanidin	3.53	0.25	2.28	0.19	Others	C1=CC(=CC(=C1)I)CN=C(N)N	275.1	-0.77	12.18	64.4
Mirabegron	8.19	0.17	4.76	0.4	Sympathomimetic	C1=CC=C(C=C1)[C@H](CNCCC2=CC=C(C=C2)NC(=O)CC3=CSC(=N3)N)O	396.5	0.7	9.62	133.1
Molsidomine	1.38	0.09	1.55	0.09	Others	CCO/C(=N/C1=C[N+](=NO1)N2CCOCC2)/[O-]	242.2	-0.55		87
Moroxydine	32.69	2.1	1.51	0.02	Antiinfective	C1COCCN1C(=N)N=C(N)N	171.2	-5.12	12.43	100.7
Morphine	1.24	0.12	1.25	0.03	Opioid	CN1CC[C@]23[C@@H]4[C@H]1CC5=C2C(=C(C=C5)O)O[C@H]3[C@H](C=C4)O	285.3	-0.31	8.65	52.9
Moxifloxacin	1.23	0.01	1.03	0.15	Antibiotic	COC1=C2C(=CC(=C1N3C[C@@H]4CCCN[C@@H]4C3)F)C(=O)C(=CN2C5CC5)C(=O)O	401.4	-0.49	9.43	82.1
Moxonidine	2.02	0.09	1.78	0.14	Antihypertensive	CC1=NC(=C(C(=N1)Cl)NC2=NCCN2)OC	241.7	-0.53	9.68	71.4
m-Tyramine	8.9	0.33	1.31	0.06	Biogenic amine	C1=CC(=CC(=C1)O)CCN	137.2	-1.12	10.04	46.3
N-Acetyl-L-cysteine	1.02	0.12	0.95	0.1	Others	CC(=O)N[C@@H](CS)C(=O)O	163.2	-4.1	0.17	105.2
Nadolol	9.41	0.81	10.12	1.11	Beta blocker	CC(C)(C)NCC(COC1=CC=CC2=C1C[C@@H]([C@@H](C2)O)O)O	309.4	-1.08	9.36	82
Nafamostat	5.45	0.5	1.64	0.14	Anticoagulant	C1=CC(=CC=C1C(=O)OC2=CC3=C(C=C2)C=C(C=C3)C(=N)N)N=C(N)N	347.4	-1.7	11.32	140.6
Nalbuphine	1.2	0.06	1.15	0.01	Opioid	C1CC(C1)CN2CC[C@]34[C@@H]5[C@H](CC[C@]3([C@H]2CC6=C4C(=C(C=C6)O)O5)O)O	357.5	-0.07	9.6	73.2
Nalmefene	1.07	0.08	1.16	0.11	Opioid antagonist	C=C1CC[C@]2([C@H]3CC4=C5[C@]2([C@H]1OC5=C(C=C4)O)CCN3CC6CC6)O	339.4	0.73	9.55	52.9
Naloxone	1.36	0.14	1.29	0.07	Opioid antagonist	C=CCN1CC[C@]23[C@@H]4C(=O)CC[C@]2([C@H]1CC5=C3C(=C(C=C5)O)O4)O	327.4	1.13	7.68	70
Naltrexone	1.1	0.11	1.33	0.12	Opioid antagonist	C1CC1CN2CC[C@]34[C@@H]5C(=O)CC[C@]3([C@H]2CC6=C4C(=C(C=C6)O)O5)O	341.4	0.27	8.54	70
Naratriptan	10.81	0.19	8.34	0.27	Triptan	CNS(=O)(=O)CCC1=CC2=C(C=C1)NC=C2C3CCN(CC3)C	335.5	-0.32	9.16	73.6
N-Desmethylcitalopram	1.09	0.28	1.09	0.18	Antidepressant	CNCCCC1(C2=C(CO1)C=C(C=C2)C#N)C3=CC=C(C=C3)F	310.4	0.26	11.14	45.1
N-Desmethylranitidine	23.54	2.54	14.02	0.84	Antihistaminic	CNCC1=CC=C(O1)CSCCNC(=C[N+](=O)[O-])NC	300.4	-0.43	9.57	117.7
N-Desmethyltramadol	1.12	0.03	1.19	0.04	Opioid	CNCC1CCCCC1(C2=CC(=CC=C2)OC)O	249.4	-0.35	9.89	41.5
N-Desmethylvenlafaxine	1.23	0.03	1.32	0.04	Antidepressant	CNCC(C1=CC=C(C=C1)OC)C2(CCCCC2)O	263.4	0.03	9.78	41.5
Nebivolol	1.41	0.08	1.45	0.05	Beta blocker	C1CC2=C(C=CC(=C2)F)OC1C(CNCC(C3CCC4=C(O3)C=CC(=C4)F)O)O	405.4	2.73	7.7	71
Nefazodone	1.34	0.06	1.24	0.05	Antidepressant	CCC1=NN(C(=O)N1CCOC2=CC=CC=C2)CCCN3CCN(CC3)C4=CC(=CC=C4)Cl	470	3.48	8.55	51.6
Neostigmine	32.31	2.96	5.31	0.71	(Anti)cholinergic	CN(C)C(=O)OC1=CC=CC(=C1)[N+](C)(C)C	223.3	-2.25		29.5
N-Ethyl-lidocaine	36.39	2.25	14.68	1.07	Local anesthetic	CC[N+](CC)(CC)CC(=O)NC1=C(C=CC=C1C)C	263.4	-0.96		29.1
Niacin	1.06	0.04	0.9	0.01	Vitamin	C1=CC(=CN=C1)C(=O)O	123.1	-3.09	3.47	50.2
Nicotinamide	1.02	0.03	1.04	0.01	Vitamin	C1=CC(=CN=C1)C(=O)N	122.1	-0.39	3.63	56
Nimodipine	1.33	0.23	1.2	0.26	Calcium antagonist	CC1=C(C(C(=C(N1)C)C(=O)OC(C)C)C2=CC(=CC=C2)[N+](=O)[O-])C(=O)OCCOC	418.4	2.54	4.31	117
Nizatidine	11.88	1.51	10.42	1.53	Antihistaminic	CN/C(=C\[N+](=O)[O-])/NCCSCC1=CSC(=N1)CN(C)C	331.5	0.72	6.54	136.9
N-Methyl-2-phenylethylamine	1.27	0.17	1.5	0.23	Endobiotic	CNCCC1=CC=CC=C1	135.2	-0.79	10.13	12
N-Methyl-p-Tyramine	3.11	0.13	1.39	0.04	Herbal	CNCCC1=CC=C(C=C1)O	151.2	-1.04	10.39	32.3
N-Methylserotonin	26.34	1.3	8.85	0.78	Herbal	CNCCC1=CNC2=C1C=C(C=C2)O	190.2	-1.03	10.44	48.1
N-Methyltryptamine	1.31	0.09	1.34	0.08	Psychedelic	CNCCC1=CNC2=CC=CC=C21	174.2	-0.83	10.31	27.8
NN-Dimethylarginine	0.97	0.09	0.93	0.04	Endobiotic	CN(C)C(=NCCC[C@@H](C(=O)O)N)N	202.3	-4.35	12.89	104.9
Norepinephrine (L)	12.34	1.33	1.63	0.25	Sympathomimetic	C1=CC(=C(C=C1[C@H](CN)O)O)O	169.2	-1.76	8.81	86.7
Norepinephrine (S)	11.02	0.87	1.08	0.05	Sympathomimetic	C1=CC(=C(C=C1[C@H](CN)O)O)O	169.2	-1.76	8.81	86.7
Norepinephrine rac	11.7	1.21	1.63	0.29	Sympathomimetic	C1=CC(=C(C=C1[C@H](CN)O)O)O	169.2	-1.76	8.81	86.7
Norfenfluramine (+)	1.22	0.23	1.45	0.05	Sympathomimetic	CC(CC1=CC(=CC=C1)C(F)(F)F)N	203.2	0.26	9.94	26
Normetanephrine	1.8	0.24	0.82	0.11	Endobiotic	COC1=C(C=CC(=C1)C(CN)O)O	183.2	-1.64	9	75.7
Noroxycodone	1.39	0.08	1.13	0.03	Opioid	COC1=C2C3=C(C[C@@H]4[C@]5([C@]3(CCN4)[C@@H](O2)C(=O)CC5)O)C=C1	301.3	-1.2	9.26	67.8
Norphenylephrine	26.13	3.14	1.22	0.2	Sympathomimetic	C1=CC(=CC(=C1)O)C(CN)O	153.2	-1.45	8.86	66.5
Nortilidine	1.19	0.05	1.42	0.1	Opioid	CCOC(=O)[C@]1(CCC=C[C@@H]1NC)C2=CC=CC=C2	259.3	1.49	8.87	38.3
Nortriptyline	1.27	0.06	1.1	0.02	Antidepressant	CNCCC=C1C2=CC=CC=C2CCC3=CC=CC=C31	263.4	1.58	10.47	12
Ochratoxin A	3.12	0.3	1.28	0.16	Herbal	C[C@@H]1CC2=C(C=C(C(=C2C(=O)O1)O)C(=O)N[C@@H](CC3=CC=CC=C3)C(=O)O)Cl	403.8	1.01		112.9
Octopamine	20.87	0.98	1.43	0.13	Sympathomimetic	C1=CC(=CC=C1C(CN)O)O	153.2	-1.49	8.93	66.5
Ofloxacin	1.53	0.16	1.41	0.06	Antibiotic	CC1COC2=C3N1C=C(C(=O)C3=CC(=C2N4CCN(CC4)C)F)C(=O)O	361.4	-0.82	8.31	73.3
Ofloxacin (L)	1.93	0.09	1.41	0.04	Antibiotic	C[C@H]1COC2=C3N1C=C(C(=O)C3=CC(=C2N4CCN(CC4)C)F)C(=O)O	361.4	-0.82	8.31	73.3
Olanzapine	1.23	0.07	1.25	0.07	Antipsychotic	CC1=CC2=C(S1)NC3=CC=CC=C3N=C2N4CCN(CC4)C	312.4	2.56	8.16	59.1
Olodaterol	3.34	0.12	6.19	0.23	Sympathomimetic	CC(C)(CC1=CC=C(C=C1)OC)NC[C@@H](C2=C3C(=CC(=C2)O)NC(=O)CO3)O	386.4	-0.18	9.84	100.1
Ondansetron	1.19	0.03	1.24	0.17	5HT3 Antagonist	CC1=NC=CN1CC2CCC3=C(C2=O)C4=CC=CC=C4N3C	293.4	1.83	7.91	39.8
Orciprenaline	34.88	1.44	23.1	1.35	Sympathomimetic	CC(C)NCC(C1=CC(=CC(=C1)O)O)O	211.3	-0.94	9.7	72.7
Ornithine	0.74	0.2	1.09	0.03	Endobiotic	C(C[C@@H](C(=O)O)N)CN	132.2	-5.42	10.29	89.3
Orphenadrine	1.49	0.04	1.48	0.09	Antihistaminic	CC1=CC=CC=C1C(C2=CC=CC=C2)OCCN(C)C	269.4	2.69	8.87	12.5
Oseltamivir	1.18	0.03	1.04	0	Virostatic	CCC(CC)O[C@@H]1C=C(C[C@@H]([C@H]1NC(=O)C)N)C(=O)OCC	312.4	-0.67	9.26	90.7
Oxiconazole	1.39	0.21	1.3	0.21	Antiinfective	C1=CC(=C(C=C1Cl)Cl)CO/N=C(\CN2C=CN=C2)/C3=C(C=C(C=C3)Cl)Cl	429.1	5.66	7.31	39.4
Oxprenolol	1.05	0.11	1.2	0.06	Beta blocker	CC(C)NCC(COC1=CC=CC=C1OCC=C)O	265.4	0.31	9.27	50.7
Oxycodone	1.09	0.03	1.21	0.05	Opioid	CN1CC[C@]23[C@@H]4C(=O)CC[C@]2([C@H]1CC5=C3C(=C(C=C5)OC)O4)O	315.4	0.28	8.07	59
Oxymetazoline	5.22	0.66	2.29	0.07	Sympathomimetic	CC1=CC(=C(C(=C1CC2=NCCN2)C)O)C(C)(C)C	260.4	1.2	10.15	44.6
Oxyphenonium	9.89	1.83	2.04	0.86	(Anti)cholinergic	CC[N+](C)(CC)CCOC(=O)C(C1CCCCC1)(C2=CC=CC=C2)O	348.5	-0.2		46.5
Oxytetracycline	1.19	0.16	0.81	0.2	Antibiotic	C[C@@]1([C@H]2[C@@H]([C@H]3[C@@H](C(=O)C(=C([C@]3(C(=O)C2=C(C4=C1C=CC=C4O)O)O)O)C(=O)N)N(C)C)O)O	460.4	-7.3	5.98	201.9
Paliperidone	1.34	0.22	1.42	0.25	Antipsychotic	CC1=C(C(=O)N2CCCC(C2=N1)O)CCN3CCC(CC3)C4=NOC5=C4C=CC(=C5)F	426.5	0.38	8.76	82.2
Palmatine	12.74	0.56	2.99	0.09	Herbal	COC1=C(C2=C[N+]3=C(C=C2C=C1)C4=CC(=C(C=C4CC3)OC)OC)OC	352.4	-1.22		40.8
Palonosetron	1.3	0.12	1.38	0.08	5HT3 Antagonist	C1C[C@@H]2CN(C(=O)C3=CC=CC(=C23)C1)[C@@H]4CN5CCC4CC5	296.4	1.35	8.57	23.6
Palonosetron (R,R)	1.11	0.08	1.03	0.03	5HT3 Antagonist	C1C[C@@H]2CN(C(=O)C3=CC=CC(=C23)C1)[C@@H]4CN5CCC4CC5	296.4	1.35	8.57	23.6
Palonosetron (S,S)	1.35	0.09	1.16	0.07	5HT3 Antagonist	C1C[C@@H]2CN(C(=O)C3=CC=CC(=C23)C1)[C@@H]4CN5CCC4CC5	296.4	1.35	8.57	23.6
Pancuronium	1.46	0.22	0.95	0.07	Muscle relaxant	CC(=O)O[C@H]1C[C@@H]2CC[C@@H]3[C@@H]([C@]2(C[C@@H]1[N+]4(CCCCC4)C)C)CC[C@]5([C@H]3C[C@@H]([C@@H]5OC(=O)C)[N+]6(CCCCC6)C)C	572.9	-3.27		52.6
Pantothenic acid	1.48	0.09	1.71	0.3	Vitamin	CC(C)(CO)[C@H](C(=O)NCCC(=O)O)O	219.2	-4.28	0.7	106.9
Paracetamol	1	0.03	0.99	0.02	Analgesic	CC(=O)NC1=CC=C(C=C1)O	151.2	0.9		49.3
para-Methoxyamphetamine	1.07	0.07	1.25	0.13	Psychostimulant	CC(CC1=CC=C(C=C1)OC)N	165.2	-0.81	9.99	35.3
para-Methoxy-N-methylamphetamine	1.17	0.16	1.52	0.07	Psychostimulant	CC(CC1=CC=C(C=C1)OC)NC	179.3	-0.59	10.2	21.3
Paraxanthine	1	0.07	0.9	0.1	Xanthine derivative	CN1C=NC2=C1C(=O)N(C(=O)N2)C	180.2	0.11		67.2
Paroxetine	1.92	0.46	1.79	0.46	Antidepressant	C1CNC[C@H]([C@@H]1C2=CC=C(C=C2)F)COC3=CC4=C(C=C3)OCO4	329.4	1.25	9.32	39.7
Pentamidine	5.93	0.37	2.4	0.2	Antiinfective	C1=CC(=CC=C1C(=N)N)OCCCCCOC2=CC=C(C=C2)C(=N)N	340.4	-2.5	12.13	118.2
Pentobarbital	1.14	0.05	1.17	0.2	Antiepileptic	CCCC(C)C1(C(=O)NC(=O)NC1=O)CC	226.3	1.76		75.3
Perphenazine	1.09	0.02	0.94	0.01	Antipsychotic	C1CN(CCN1CCCN2C3=CC=CC=C3SC4=C2C=C(C=C4)Cl)CCO	404	2.45	8.61	55.3
Pethidine	1.8	0.58	2.82	0.53	Opioid	CCOC(=O)C1(CCN(CC1)C)C2=CC=CC=C2	247.3	1.64	8.14	29.5
Phenelzine	1.58	0.29	1.91	0.23	MAO inhibitor	C1=CC=C(C=C1)CCNN	136.2	0.36	8.18	38.1
Phenformin	19.54	0.77	3.01	0.28	Antidiabetic	C1=CC=C(C=C1)CCN=C(N)N=C(N)N	205.3	-3.55	12.31	102.8
Phentermine	1.2	0.11	1.76	0.14	Psychostimulant	CC(C)(CC1=CC=CC=C1)N	149.2	-0.56	10.27	26
Phenylalanine	0.66	0	1.01	0.04	Amino acid	C1=CC=C(C=C1)C[C@@H](C(=O)O)N	165.2	-1.19	9.45	63.3
Phenylephrine	13.78	1.04	1.75	0.02	Symphatomimetic	CNC[C@@H](C1=CC(=CC=C1)O)O	167.2	-1.35	9.69	52.5
Phenylephrine (L)	18.71	0.16	2.15	0.18	Sympathomimetic	CNC[C@@H](C1=CC(=CC=C1)O)O	167.2	-1.35	9.69	52.5
Phenylephrine (S)	12.74	1.36	1.44	0.05	Sympathomimetic	CNC[C@@H](C1=CC(=CC=C1)O)O	167.2	-1.35	9.69	52.5
Phenylethanol	1.39	0.06	1.2	0.03	Experimental chemical	C1=CC=C(C=C1)CCO	122.2	1.49		20.2
Pilocarpine	1.39	0.21	1.39	0.05	(Anti)cholinergic	CC[C@H]1[C@H](COC1=O)CC2=CN=CN2C	208.3	0.86	6.94	44.1
Pimozide	0.98	0.08	0.76	0.03	Antipsychotic	C1CN(CCC1N2C3=CC=CC=C3NC2=O)CCCC(C4=CC=C(C=C4)F)C5=CC=C(C=C5)F	461.6	4.33	8.88	35.6
Pindolol	1.84	0.14	1.18	0.14	Beta blocker	CC(C)NCC(COC1=CC=CC2=C1C=CN2)O	248.3	-0.16	9.27	57.3
Pinoline	1.28	0.02	1.21	0.09	Endobiotic	COC1=CC2=C(C=C1)NC3=C2CCNC3	202.3	-0.26	9.1	37.1
Pioglitazone	1.37	0.22	1.01	0.12	Antidiabetic	CCC1=CN=C(C=C1)CCOC2=CC=C(C=C2)CC3C(=O)NC(=O)S3	356.4	3.28	5.63	93.6
Pipamperone	1.35	0.07	1.32	0.07	Antipsychotic	C1CCN(CC1)C2(CCN(CC2)CCCC(=O)C3=CC=C(C=C3)F)C(=O)N	375.5	0.81	8.4	66.6
Piperacillin	1.6	0.16	1.27	0.14	Antibiotic	CCN1CCN(C(=O)C1=O)C(=O)N[C@H](C2=CC=CC=C2)C(=O)N[C@H]3[C@@H]4N(C3=O)[C@H](C(S4)(C)C)C(=O)O	517.6	-3.78		181.7
Piperazine	0.92	0.09	1.03	0.06	Experimental chemical	C1CNCCN1	86.1	-2.86	9.56	24.1
Pirbuterol	12.66	1.18	6	0.73	Symphatomimetic	CC(C)(C)NCC(C1=NC(=C(C=C1)O)CO)O	240.3	-1.54	9.51	85.6
Pirenzepine	2.8	0.11	1.36	0.07	(Anti)cholinergic	CN1CCN(CC1)CC(=O)N2C3=CC=CC=C3C(=O)NC4=C2N=CC=C4	351.4	0.4	7.83	68.8
Piritramide	1.25	0.1	1.17	0.1	Opioid	C1CCN(CC1)C2(CCN(CC2)CCC(C#N)(C3=CC=CC=C3)C4=CC=CC=C4)C(=O)N	430.6	2.08	8.68	73.4
Pomalidomide	1.08	0.09	0.89	0.09	Oncology	C1CC(=O)NC(=O)C1N2C(=O)C3=C(C2=O)C(=CC=C3)N	273.2	-0.16	1.56	109.6
p-Phenylenediamine	1.04	0.06	1.07	0.09	Experimental chemical	C1=CC(=CC=C1N)N	108.1	0.27	6.46	52
Practolol	21.52	2.16	8.46	0.46	Beta blocker	CC(C)NCC(COC1=CC=C(C=C1)NC(=O)C)O	266.3	-1.02	9.27	70.6
Prazosin	1.14	0.01	1.09	0.06	Alpha1 blocker	COC1=C(C=C2C(=C1)C(=NC(=N2)N3CCN(CC3)C(=O)C4=CC=CO4)N)OC	383.4	0.94	8.04	107
Prenalterol	5.01	0.29	1.62	0.06	Sympathomimetic	CC(C)NC[C@@H](COC1=CC=C(C=C1)O)O	225.3	-0.56	9.18	61.7
Pridinol	1.18	0.06	1.27	0.06	(Anti)cholinergic	C1CCN(CC1)CCC(C2=CC=CC=C2)(C3=CC=CC=C3)O	295.4	1.65	9.47	23.5
Primaquine	1.42	0.1	1.19	0.1	Antiinfective	CC(CCCN)NC1=C2C(=CC(=C1)OC)C=CC=N2	259.4	-0.96	10.2	60.2
Procainamide	2.53	0.19	2.18	0.06	Antiarrhythmic	CCN(CC)CCNC(=O)C1=CC=C(C=C1)N	235.3	-0.7	9.04	58.4
Proguanil	5.54	0.23	3.98	0.24	Antiinfective	CC(C)N=C(N)/N=C(\N)/NC1=CC=C(C=C1)Cl	253.7	-0.44	13.97	88.8
Propafenone	1.2	0.1	1.09	0.04	Antiarrhythmic	CCCNCC(COC1=CC=CC=C1C(=O)CCC2=CC=CC=C2)O	341.5	1.63	9.32	58.6
Propafenone (R)	1.34	0.11	1.14	0.1	Antiarrhythmic	CCCNCC(COC1=CC=CC=C1C(=O)CCC2=CC=CC=C2)O	341.5	1.63	9.32	58.6
Propafenone (S)	1.31	0.05	1.07	0.05	Antiarrhythmic	CCCNCC(COC1=CC=CC=C1C(=O)CCC2=CC=CC=C2)O	341.5	1.63	9.32	58.6
Propantheline	10.16	1.1	5.77	0.72	(Anti)cholinergic	CC(C)[N+](C)(CCOC(=O)C1C2=CC=CC=C2OC3=CC=CC=C13)C(C)C	368.5	0.36		35.5
Propionylcarnitine	0.39	0.02	0.85	0.14	Carnitine ester	CCC(=O)OC(CC(=O)[O-])C[N+](C)(C)C	217.3	-2.98		66.4
Propiverine	1.2	0.07	1.07	0.09	(Anti)cholinergic	CCCOC(C1=CC=CC=C1)(C2=CC=CC=C2)C(=O)OC3CCN(CC3)C	367.5	2.92	8.72	38.8
Propofol	0.64	0.16	0.8	0.33	Others	CC(C)C1=C(C(=CC=C1)C(C)C)O	178.3	4.16		20.2
Propranolol	1.23	0.08	1.14	0.04	Beta blocker	CC(C)NCC(COC1=CC=CC2=CC=CC=C21)O	259.3	0.73	9.27	41.5
Propranolol (R)	1.16	0.12	1.04	0.1	Beta blocker	CC(C)NCC(COC1=CC=CC2=CC=CC=C21)O	259.3	0.73	9.27	41.5
Propranolol (S)	1.13	0.06	0.96	0.02	Beta blocker	CC(C)NCC(COC1=CC=CC2=CC=CC=C21)O	259.3	0.73	9.27	41.5
Prostaglandin E2	1.35	0.15	1.21	0.07	Others	CCCCC[C@@H](/C=C/[C@H]1[C@@H](CC(=O)[C@@H]1C/C=C\CCCC(=O)O)O)O	352.5	0.26		94.8
Prostaglandin F2alpha	1.41	0.29	0.92	0.06	Others	CCCCC[C@@H](/C=C/[C@H]1[C@@H](C[C@@H]([C@@H]1C/C=C\CCCC(=O)O)O)O)O	354.5	-0.31		98
Prucalopride	1.15	0.09	1.07	0.03	Others	COCCCN1CCC(CC1)NC(=O)C2=CC(=C(C3=C2OCC3)N)Cl	367.9	-0.55	8.68	76.8
Pseudoephedrine	1.19	0.11	1.17	0.09	Sympathomimetic	C[C@@H]([C@H](C1=CC=CC=C1)O)NC	165.2	-0.78	9.52	32.3
Putrescine	0.36	0.16	0.48	0.04	Biogenic amine	C(CCN)CN	88.2	-6.05	10.51	52
Pyrazinamide	0.97	0.02	1.05	0.05	Antibiotic	C1=CN=C(C=N1)C(=O)N	123.1	-1.23		68.9
Pyridoxal	0.97	0.02	1.14	0.03	Vitamin	CC1=NC=C(C(=C1O)C=O)CO	167.2	-0.08	4.31	70.4
Pyridoxamine	2.68	0.18	1.36	0.11	Vitamin	CC1=NC=C(C(=C1O)CN)CO	168.2	-1.83	9.6	79.4
Pyridoxin	2.33	0.16	1.18	0.07	Vitamin	CC1=NC=C(C(=C1O)CO)CO	169.2	-0.96	5.19	73.6
Pyrilamine	1.39	0.03	1.32	0.07	Antihistaminic	CN(C)CCN(CC1=CC=C(C=C1)OC)C2=CC=CC=N2	285.4	1.66	8.76	28.6
Pyrimethamine	1.17	0.05	1.1	0.05	Antiinfective	CCC1=C(C(=NC(=N1)N)N)C2=CC=C(C=C2)Cl	248.7	2.23	7.77	77.8
Pyrithiamine	20.4	1.83	7.32	0.83	Vitamin	CC1=C(C=CC=[N+]1CC2=CN=C(N=C2N)C)CCO	259.3	-3.87	5.54	75.9
Quetiapine	1.1	0.19	1.28	0.11	Antipsychotic	C1CN(CCN1CCOCCO)C2=NC3=CC=CC=C3SC4=CC=CC=C42	383.5	2.29	7.76	73.6
Quinidine	1.12	0.09	1.15	0.05	Herbal	COC1=CC2=C(C=CN=C2C=C1)[C@@H]([C@H]3C[C@@H]4CCN3C[C@@H]4C=C)O	324.4	1.34	8.55	45.6
Quinine	1.22	0.13	0.97	0.14	Antiinfective	COC1=CC2=C(C=CN=C2C=C1)[C@H]([C@@H]3C[C@@H]4CCN3C[C@@H]4C=C)O	324.4	1.34	8.55	45.6
Ractopamine	4.56	0.5	1.4	0.12	Sympathomimetic	CC(CCC1=CC=C(C=C1)O)NCC(C2=CC=C(C=C2)O)O	301.4	0.88	9.89	72.7
Raloxifene	1.12	0.03	1.12	0.08	Others	C1CCN(CC1)CCOC2=CC=C(C=C2)C(=O)C3=C(SC4=C3C=CC(=C4)O)C5=CC=C(C=C5)O	473.6	4.86	8.38	98.2
Ranitidine	18.91	1.04	8.62	0.46	Antihistaminic	CN/C(=C\[N+](=O)[O-])/NCCSCC1=CC=C(O1)CN(C)C	314.4	0.04	8.3	108.9
Ranolazine	1.11	0.07	1.3	0.07	Others	CC1=C(C(=CC=C1)C)NC(=O)CN2CCN(CC2)CC(COC3=CC=CC=C3OC)O	427.5	2.34	7.73	74.3
Rasagiline	1.18	0.15	2.16	0.77	MAO inhibitor	C#CCN[C@@H]1CCC2=CC=CC=C12	171.2	1.83	7.7	12
Rasagiline (S)	1.46	0.21	1.46	0.25	MAO inhibitor	C#CCN[C@@H]1CCC2=CC=CC=C12	171.2	1.83	7.7	12
Reboxetine	0.95	0.15	0.94	0.11	Antidepressant	CCOC1=CC=CC=C1O[C@@H]([C@H]2CNCCO2)C3=CC=CC=C3	313.4	2.93	7.49	39.7
Remoxipride	1.19	0.04	1.21	0.05	Antipsychotic	CCN1CCC[C@H]1CNC(=O)C2=C(C=CC(=C2OC)Br)OC	371.3	0.74	9	60.8
Reproterol	5.18	0.56	17.96	1.71	Sympathomimetic	CN1C2=C(C(=O)N(C1=O)C)N(C=N2)CCCNCC(C3=CC(=CC(=C3)O)O)O	389.4	-2.34	9.66	131.2
Reserpine	1.61	0.12	1.08	0.03	Antihypertensive	CO[C@H]1[C@@H](C[C@@H]2CN3CCC4=C([C@H]3C[C@@H]2[C@@H]1C(=O)OC)NC5=C4C=CC(=C5)OC)OC(=O)C6=CC(=C(C(=C6)OC)OC)OC	608.7	3.24	7.39	117.8
Revefenacin	1.39	0.14	1.17	0.06	(Anti)cholinergic	CN(CCN1CCC(CC1)OC(=O)NC2=CC=CC=C2C3=CC=CC=C3)C(=O)C4=CC=C(C=C4)CN5CCC(CC5)C(=O)N	597.8	1.46	8.85	108.2
Riboflavin	1.92	0.25	4.44	0.25	Vitamin	CC1=CC2=C(C=C1C)N(C3=NC(=O)NC(=O)C3=N2)C[C@@H]([C@@H]([C@@H](CO)O)O)O	376.4	-2.34	0.77	155.1
Rifampicin	1.02	0.1	0.93	0.05	Antibiotic	C[C@H]1/C=C/C=C(\C(=O)NC2=C(C(=C3C(=C2O)C(=C(C4=C3C(=O)[C@](O4)(O/C=C/[C@@H]([C@H]([C@H]([C@@H]([C@@H]([C@@H]([C@H]1O)C)O)C)OC(=O)C)C)OC)C)C)O)O)/C=N/N5CCN(CC5)C)/C	823	3.46	6.91	220.2
Risperidone	1.07	0.13	1.37	0.16	Antipsychotic	CC1=C(C(=O)N2CCCCC2=N1)CCN3CCC(CC3)C4=NOC5=C4C=CC(=C5)F	410.5	1.25	8.76	61.9
Ritodrine	8.03	0.65	2.23	0.11	Sympathomimetic	C[C@H]([C@H](C1=CC=C(C=C1)O)O)NCCC2=CC=C(C=C2)O	287.4	0.52	10.3	72.7
Rivastigmine	0.98	0.22	1.11	0.19	Cholinesterase inhibitor	CCN(C)C(=O)OC1=CC=CC(=C1)[C@H](C)N(C)C	250.3	1	8.8	32.8
Rizatriptan	6.63	0.38	3.35	0.31	Triptan	CN(C)CCC1=CNC2=C1C=C(C=C2)CN3C=NC=N3	269.4	-0.4	9.58	49.7
Ropinirole	1.43	0.15	1.49	0.12	Dopamine agonist	CCCN(CCC)CCC1=C2CC(=O)NC2=CC=C1	260.4	0.4	10.12	32.3
Ropivacaine	1.22	0.06	1.49	0.14	Local anesthetic	CCCN1CCCC[C@H]1C(=O)NC2=C(C=CC=C2C)C	274.4	3.53	7.8	32.3
Rucaparib	3.71	0.08	2.03	0.08	Cytostatic	CNCC1=CC=C(C=C1)C2=C3CCNC(=O)C4=C3C(=CC(=C4)F)N2	323.4	0.55	9.32	56.9
Ruxolitinib	1.13	0.03	0.99	0.04	JAK inhibitor	C1CCC(C1)[C@@H](CC#N)N2C=C(C=N2)C3=C4C=CNC4=NC=N3	306.4	2.48	5.01	83.2
Salbutamol	7.94	0.45	3.73	0.19	Sympathomimetic	CC(C)(C)NCC(C1=CC(=C(C=C1)O)CO)O	239.2	-1.32	9.4	72.7
Salbutamol (R)	6.98	0.48	3.74	0.3	Sympathomimetic	CC(C)(C)NCC(C1=CC(=C(C=C1)O)CO)O	239.2	-1.32	9.4	72.7
Salbutamol (S)	8.88	0.32	5.09	0.42	Sympathomimetic	CC(C)(C)NCC(C1=CC(=C(C=C1)O)CO)O	239.2	-1.32	9.4	72.7
Salmeterol	1.78	0.07	1.17	0.06	Sympathomimetic	C1=CC=C(C=C1)CCCCOCCCCCCNCC(C2=CC(=C(C=C2)O)CO)O	415.6	1.95	9.4	82
Salsolidine	1.24	0.02	1.46	0.04	Herbal	CC1C2=CC(=C(C=C2CCN1)OC)OC	207.3	0.17	8.89	30.5
Salsolinol	13.05	1.45	5.2	0.62	Endobiotic	C[C@H]1C2=CC(=C(C=C2CCN1)O)O	179.2	0.15	8.51	52.5
Sarcosine	0.76	0.07	1.01	0.07	Endobiotic	CNCC(=O)O	89.1	-3.19	10.35	49.3
Scopolamine	1.18	0.08	1.4	0.1	(Anti)cholinergic	CN1[C@@H]2CC(C[C@H]1[C@H]3[C@H]2O3)OC(=O)[C@H](CO)C4=CC=CC=C4	303.4	0.85	6.45	62.3
Selegiline	1.87	0.58	1.68	0.2	MAO inhibitor	C[C@H](CC1=CC=CC=C1)N(C)CC#C	187.3	1.53	8.7	3.2
Selegiline (R)	1.2	0.07	2.08	0.44	MAO inhibitor	CC(CC1=CC=CC=C1)N(C)CC#C	187.3	1.53	8.7	3.2
Selegiline (S)	1.84	0.4	1.08	0.16	MAO inhibitor	CC(CC1=CC=CC=C1)N(C)CC#C	187.3	1.53	8.7	3.2
Sematilide	19.1	1.49	6.42	0.5	Antiarrhythmic	CCN(CC)CCNC(=O)C1=CC=C(C=C1)NS(=O)(=O)C	313.4	-1.38	9.07	86.9
Sepantronium	6.15	0.52	9.45	1.12	Cytostatic	CC1=[N+](C2=C(N1CCOC)C(=O)C3=CC=CC=C3C2=O)CC4=NC=CN=C4	363.4	-3.72		78
Serotonin	12.11	1.01	2.26	0.16	Biogenic amine	C1=CC2=C(C=C1O)C(=CN2)CCN	176.2	-1.05	10.02	62
Sertraline	1.28	0.09	1.1	0.08	Antidepressant	CN[C@H]1CC[C@H](C2=CC=CC=C12)C3=CC(=C(C=C3)Cl)Cl	306.2	3.02	9.56	12
Sitagliptin	4.17	1.1	2.77	0.13	Antidiabetic	C1CN2C(=NN=C2C(F)(F)F)CN1C(=O)C[C@@H](CC3=CC(=C(C=C3F)F)F)N	407.3	-0.14	8.78	77
Solifenacin	1.28	0.01	1.22	0.04	(Anti)cholinergic	C1CN2CCC1[C@H](C2)OC(=O)N3CCC4=CC=CC=C4[C@@H]3C5=CC=CC=C5	362.5	2.47	8.88	32.8
Sotalol	19.7	1.31	1.62	0.06	Antiarrhythmic	CC(C)NCC(C1=CC=C(C=C1)NS(=O)(=O)C)O	272.4	-1.98	9.64	86.8
Sparteine (-)	2.12	0.11	1.66	0.13	Antiarrhythmic	C1CCN2C[C@@H]3C[C@H]([C@H]2C1)CN4[C@H]3CCCC4	234.4	0.24	9.06	6.5
Sparteine (+)	1.62	0.26	1.31	0.13	Antiarrhythmic	C1CCN2C[C@H]3C[C@@H]([C@H]2C1)CN4[C@H]3CCCC4	234.4	0.24	9.06	6.5
Spermidine	0.63	0.31	0.55	0.14	Biogenic amine	C(CCNCCCN)CN	145.3	-7.35	10.61	64.1
Spermine	1.13	0.11	1.25	0.3	Endobiotic	C(CCNCCCN)CNCCCN	202.4	-8.65	10.7	76.1
Stachydrine	0.83	0.08	1.31	0.19	Herbal	C[N+]1(CCC[C@H]1C(=O)[O-])C	143.2	-3.11		40.1
Strychnine	1.13	0.07	1.43	0.17	Herbal	C1CN2CC3=CCO[C@H]4CC(=O)N5[C@H]6[C@H]4[C@H]3C[C@H]2[C@@]61C7=CC=CC=C75	334.4	-0.65	8.97	32.8
Succinylcarnitine	0.54	0.06	1.38	0.16	Carnitine ester	C[N+](C)(C)C[C@@H](CC(=O)[O-])OC(=O)CCC(=O)O	261.3	-6.8		103.7
Sufentanil	1.32	0.07	1.4	0.04	Opioid	CCC(=O)N(C1=CC=CC=C1)C2(CCN(CC2)CCC3=CC=CS3)COC	386.6	2.41	8.56	61
Sulpiride	23.85	1.07	21.71	1.58	Antipsychotic	CCN1CCCC1CNC(=O)C2=C(C=CC(=C2)S(=O)(=O)N)OC	341.4	-1.26	8.97	110.1
Sulpiride (S)	22.45	1.67	18.54	1.36	Antipsychotic	CCN1CCCC1CNC(=O)C2=C(C=CC(=C2)S(=O)(=O)N)OC	341.4	-1.26	8.97	110.1
Sumatriptan	15.85	1.62	7.36	0.91	Triptan	CNS(=O)(=O)CC1=CC2=C(C=C1)NC=C2CCN(C)C	295.4	-1.26	9.56	73.6
Synephrine	6.5	0.97	1.04	0.06	Sympathomimetic	CNCC(C1=CC=C(C=C1)O)O	167.2	-1.39	9.15	52.5
Talinolol	7.98	0.74	4.06	0.15	Beta blocker	CC(C)(C)NCC(COC1=CC=C(C=C1)NC(=O)NC2CCCCC2)O	363.5	0.86	9.36	82.6
Tamoxifen	1.33	0.2	1.06	0.05	Oncology	CC/C(=C(\C1=CC=CC=C1)/C2=CC=C(C=C2)OCCN(C)C)/C3=CC=CC=C3	371.5	4.97	8.76	12.5
Tamsulosin	1.4	0.11	1.16	0.07	Alpha1 blocker	CCOC1=CC=CC=C1OCCN[C@H](C)CC2=CC(=C(C=C2)OC)S(=O)(=O)N	408.5	1.02	8.84	108.3
Tapentadol	1.18	0.07	1.1	0.08	Opioid	CC[C@@H](C1=CC(=CC=C1)O)[C@@H](C)CN(C)C	221.3	1.07	9.6	23.5
Taurine	1.23	0.04	1.2	0.02	Endobiotic	C(CS(=O)(=O)O)N	125.1	-2.62	9.34	88.8
Temozolomide	1.03	0.05	1.1	0.04	Cytostatic	CN1C(=O)N2C=NC(=C2N=N1)C(=O)N	194.2	-0.28		105.9
Terazosin	1.17	0.05	1.28	0.1	Alpha1 blocker	COC1=C(C=C2C(=C1)C(=NC(=N2)N3CCN(CC3)C(=O)C4CCCO4)N)OC	387.4	0.47	8.04	103
Terbutaline	6.74	0.14	7.04	0.72	Sympathomimetic	CC(C)(C)NCC(C1=CC(=CC(=C1)O)O)O	225.3	-0.73	9.76	72.7
Terfenadine	1.07	0.21	0.93	0.15	Antihistaminic	CC(C)(C)C1=CC=C(C=C1)C(CCCN2CCC(CC2)C(C3=CC=CC=C3)(C4=CC=CC=C4)O)O	471.7	4.66	9.22	43.7
Tetracaine	1.12	0.24	1.3	0.05	Local anesthetic	CCCCNC1=CC=C(C=C1)C(=O)OCCN(C)C	264.4	1.74	8.42	41.6
Tetracycline	1.23	0.18	1.16	0.1	Antibiotic	C[C@@]1([C@H]2C[C@H]3[C@@H](C(=O)C(=C([C@]3(C(=O)C2=C(C4=C1C=CC=C4O)O)O)O)C(=O)N)N(C)C)O	444.4	-6.07	7.97	181.6
Tetraethylammonium	25.44	1.15	6.73	0.49	Experimental chemical	CC[N+](CC)(CC)CC	130.3	-2.54		0
Thalidomide	0.85	0.04	2.02	0.18	Others	C1CC(=O)NC(=O)C1N2C(=O)C3=CC=CC=C3C2=O	258.2	0.02		83.6
Thiamine	33.42	6.84	10.63	0.95	Vitamin	CC1=C(SC=[N+]1CC2=CN=C(N=C2N)C)CCO	265.4	-3.1	5.54	104.2
Thiamine monophosphate	1.05	0.03	0.89	0.08	Vitamin	CC1=C(SC=[N+]1CC2=CN=C(N=C2N)C)CCOP(=O)(O)O	345.3	-5.14	5.51	160.5
Thyrotropin-Releasing-Hormon	1.71	0.36	1.16	0.23	Hormone	C1C[C@H](N(C1)C(=O)[C@H](CC2=CN=CN2)NC(=O)[C@@H]3CCC(=O)N3)C(=O)N	362.4	-3.35	6.86	150.3
Tianeptine	1.08	0.14	0.97	0.06	Antidepressant	CN1C2=CC=CC=C2C(C3=C(S1(=O)=O)C=C(C=C3)Cl)NCCCCCCC(=O)O	437	1.43	7.81	86.7
Tiglylcarnitine	0.96	0.06	0.76	0.06	Carnitine ester	C/C=C(\C)/C(=O)OC(CC(=O)[O-])C[N+](C)(C)C	243.3	-1.9		66.4
Timolol	1.39	0.28	1.4	0.27	Beta blocker	CC(C)(C)NC[C@@H](COC1=NSN=C1N2CCOCC2)O	316.4	-0.61	9.36	108
Timolol (R)	0.94	0.11	0.96	0.13	Beta blocker	CC(C)(C)NC[C@@H](COC1=NSN=C1N2CCOCC2)O	316.4	-0.61	9.36	108
Tiotropium	27.4	0.32	1.94	0.15	(Anti)cholinergic	C[N+]1([C@@H]2CC(C[C@H]1[C@H]3[C@@H]2O3)OC(=O)C(C4=CC=CS4)(C5=CC=CS5)O)C	392.5	-1.75		115.5
Tofacitinib	1.36	0.27	1.41	0.23	JAK inhibitor	C[C@@H]1CCN(C[C@@H]1N(C)C2=NC=NC3=C2C=CN3)C(=O)CC#N	312.4	0.87	7.53	88.9
Tolterodine (R)	1.15	0.06	1.06	0.04	(Anti)cholinergic	CC1=CC(=C(C=C1)O)[C@H](CCN(C(C)C)C(C)C)C2=CC=CC=C2	325.5	2.78	10.9	23.5
Tolterodine (S)	1.16	0.02	1.11	0.08	(Anti)cholinergic	CC1=CC(=C(C=C1)O)[C@H](CCN(C(C)C)C(C)C)C2=CC=CC=C2	325.5	2.78	10.9	23.5
Topotecan	2.53	0.24	1.61	0.13	Cytostatic	CC[C@@]1(C2=C(COC1=O)C(=O)N3CC4=CC5=C(C=CC(=C5CN(C)C)O)N=C4C3=C2)O	421.5	-2.38	9.12	103.2
Tramadol	1.13	0.1	1.44	0.21	Opioid	CN(C)C[C@H]1CCCC[C@@]1(C2=CC(=CC=C2)OC)O	263.4	0.48	9.38	32.7
Tranylcypromine	1.45	0.32	1.98	0.12	MAO inhibitor	C1[C@H]([C@@H]1N)C2=CC=CC=C2	133.2	-0.16	8.9	26
Triethylentetramine	0.65	0.12	1.11	0.04	Others	C(CNCCNCCN)N	146.2	-6.3	9.77	76.1
Trimethoprim	1.52	0.06	1.23	0.06	Antibiotic	COC1=CC(=CC(=C1OC)OC)CC2=CN=C(N=C2N)N	290.3	1.1	7.16	105.5
Trimipramine	1.19	0.03	1.2	0.04	Antidepressant	CC(CN1C2=CC=CC=C2CCC3=CC=CC=C31)CN(C)C	294.4	2.75	9.42	6.5
Tropicamide	1.1	0.05	1.08	0.13	(Anti)cholinergic	CCN(CC1=CC=NC=C1)C(=O)C(CO)C2=CC=CC=C2	284.4	1.38	5.02	53.4
Tropisetron	1.22	0.11	1.15	0.09	5HT3 Antagonist	CN1[C@@H]2CC[C@H]1CC(C2)OC(=O)C3=CNC4=CC=CC=C43	284.4	0.89	9.14	45.3
Trospium	21.28	0.83	5.18	0.15	(Anti)cholinergic	C1CC[N+]2(C1)[C@@H]3CC[C@H]2CC(C3)OC(=O)C(C4=CC=CC=C4)(C5=CC=CC=C5)O	392.5	-0.5		46.5
Tryptamine	2.21	0.05	1.16	0.03	Biogenic amine	C1=CC=C2C(=C1)C(=CN2)CCN	160.2	-0.79	9.76	41.8
Tryptophan	0.82	0.04	1.07	0.04	Amino acid	C1=CC=C2C(=C1)C(=CN2)C[C@@H](C(=O)O)N	204.2	-1.09	9.4	79.1
Tubocurarine	1.94	0.06	1	0.18	Muscle relaxant	CN1CCC2=CC(=C3C=C2[C@@H]1CC4=CC=C(C=C4)OC5=C6[C@@H](CC7=CC(=C(C=C7)O)O3)[N+](CCC6=CC(=C5O)OC)(C)C)OC	609.7	2.24		80.6
Tulobuterol	1.31	0.23	1.74	0.3	Sympathomimetic	CC(C)(C)NCC(C1=CC=CC=C1Cl)O	227.7	0.44	9.55	32.3
Tyramine	10.06	1.02	1.39	0.08	Sympathomimetic	C1=CC(=CC=C1CCN)O	137.2	-1.17	9.48	46.3
Umeclidinium	4.54	0.58	1.67	0.26	(Anti)cholinergic	C1C[N+]2(CCC1(CC2)C(C3=CC=CC=C3)(C4=CC=CC=C4)O)CCOCC5=CC=CC=C5	428.6	0.68		29.5
Upadacitinib	1.51	0.1	1.27	0.05	JAK inhibitor	CC[C@@H]1CN(C[C@@H]1C2=CN=C3N2C4=C(NC=C4)N=C3)C(=O)NCC(F)(F)F	380.4	0.85	3.41	78.3
Urapidil	1.19	0.02	1.17	0.03	Antihypertensive	CN1C(=CC(=O)N(C1=O)C)NCCCN2CCN(CC2)C3=CC=CC=C3OC	387.5	0.22	8.31	68.4
Varenicline	1.2	0.09	1.3	0.05	Others	C1C2CNCC1C3=CC4=NC=CN=C4C=C23	211.3	-1.27	9.73	37.8
Vecuronium	8.32	1	4.72	0.66	Muscle relaxant	CC(=O)O[C@H]1C[C@@H]2CC[C@@H]3[C@@H]([C@]2(C[C@@H]1N4CCCCC4)C)CC[C@]5([C@H]3C[C@@H]([C@@H]5OC(=O)C)[N+]6(CCCCC6)C)C	557.8	-1.34	9.65	55.8
Venlafaxine	1.22	0.05	1.3	0.04	Antidepressant	CN(C)CC(C1=CC=C(C=C1)OC)C2(CCCCC2)O	277.4	1.12	9.01	32.7
Venlafaxine (R)	1.14	0.01	1.36	0.06	Antidepressant	CN(C)CC(C1=CC=C(C=C1)OC)C2(CCCCC2)O	277.4	1.12	9.01	32.7
Venlafaxine (S)	1.22	0.02	1.44	0.04	Antidepressant	CN(C)CC(C1=CC=C(C=C1)OC)C2(CCCCC2)O	277.4	1.12	9.01	32.7
Veralipride	6.39	0.18	4.21	0.38	Antipsychotic	COC1=CC(=CC(=C1OC)C(=O)NCC2CCCN2CC=C)S(=O)(=O)N	383.5	-0.46	8.36	119.3
Verapamil	1.22	0.02	1.08	0.05	Antiarrhythmic	CC(C)C(CCCN(C)CCC1=CC(=C(C=C1)OC)OC)(C#N)C2=CC(=C(C=C2)OC)OC	454.6	2.86	9.61	64
Verapamil (R)	1.17	0.04	1.14	0.03	Antiarrhythmic	CC(C)C(CCCN(C)CCC1=CC(=C(C=C1)OC)OC)(C#N)C2=CC(=C(C=C2)OC)OC	454.6	2.86	9.61	64
Verapamil (S)	1.16	0.06	1.19	0.04	Antiarrhythmic	CC(C)C(CCCN(C)CCC1=CC(=C(C=C1)OC)OC)(C#N)C2=CC(=C(C=C2)OC)OC	454.6	2.86	9.61	64
Vildagliptin	1.48	0.07	1.06	0.07	Antidiabetic	C1C[C@H](N(C1)C(=O)CNC23CC4CC(C2)CC(C4)(C3)O)C#N	303.4	-1.61	8.78	76.4
Viloxazine	1.12	0.05	1.38	0.06	Antidepressant	CCOC1=CC=CC=C1OCC2CNCCO2	237.3	0.95	7.79	39.7
Xamoterol	7.62	1.07	6.13	0.35	Sympathomimetic	C1COCCN1C(=O)NCCNCC(COC2=CC=C(C=C2)O)O	339.4	-1.6	8.38	103.3
Ximelagatran	1.19	0.11	1.2	0.07	Anticoagulant	CCOC(=O)CN[C@H](C1CCCCC1)C(=O)N2CC[C@H]2C(=O)NCC3=CC=C(C=C3)/C(=N/O)/N	473.6	0.77	6.65	146.4
Xylometazoline	1.55	0.16	1.11	0.08	Sympathomimetic	CC1=CC(=CC(=C1CC2=NCCN2)C)C(C)(C)C	244.4	1.49	10.29	24.4
Yohimbin	1.11	0.11	1.35	0.1	Herbal	COC(=O)[C@H]1[C@H](CC[C@@H]2[C@@H]1C[C@H]3C4=C(CCN3C2)C5=CC=CC=C5N4)O	354.5	1.76	7.48	65.6
Zalcitabine	12.98	0.9	1.22	0.06	Virostatic	C1C[C@@H](O[C@@H]1CO)N2C=CC(=NC2=O)N	211.2	-1.19	3.88	88.2
Zebularine	1.12	0.13	0.9	0.09	Cytostatic	C1=CN(C(=O)N=C1)[C@H]2[C@@H]([C@@H]([C@H](O2)CO)O)O	228.2	-2.21		102.6
Ziprasidone	1.2	0.09	1.25	0.04	Antipsychotic	C1CN(CCN1CCC2=C(C=C3C(=C2)CC(=O)N3)Cl)C4=NSC5=CC=CC=C54	412.9	2.83	8.87	76.7
Zolmitriptan	11.83	0.56	5.51	0.56	Triptan	CN(C)CCC1=CNC2=C1C=C(C=C2)C[C@H]3COC(=O)N3	287.4	-0.11	9.57	57.4
Zolmitriptan (R)	12.88	0.36	6.48	0.04	Triptan	CN(C)CCC1=CNC2=C1C=C(C=C2)C[C@H]3COC(=O)N3	287.4	-0.11	9.57	57.4
Zolmitriptan (S)	13.34	0.71	5.38	0.27	Triptan	CN(C)CCC1=CNC2=C1C=C(C=C2)C[C@H]3COC(=O)N3	287.4	-0.11	9.57	57.4
Zotepin	0.51	0.04	1.34	0.26	Antipsychotic	CN(C)CCOC1=CC2=CC=CC=C2SC3=C1C=C(C=C3)Cl	331.9	2.98	8.92	37.8
